# Supplementary material for: Structural determinants of Neosartorya fischeri antifungal protein (NFAP) for folding, stability and antifungal activity
Source: Sci Rep. 2017 May 16;7:1963. doi: 10.1038/s41598-017-02234-w (PMC5434006; doi:10.1038/s41598-017-02234-w)
Supplement: Supplementary file 2 — Dataset 1 [file 41598_2017_2234_MOESM2_ESM.txt]

SHEET    6   6 1 GLU     2  CYS     7  0
SHEET    7   7 1 THR    13  LYS    17  0
SHEET    8   8 1 THR    22  LYS    26  0
SHEET    9   9 1 ASN    40  ASP    45  0
SHEET   10  10 1 LYS    50  ASP    54  0
ATOM      1  H   LEU     1       8.369  19.463   6.029  1.00  0.00           H
ATOM      2  N   LEU     1       8.447  20.429   6.220  1.00  0.00           N
ATOM      3  CA  LEU     1       9.536  20.828   7.107  1.00  0.00           C
ATOM      4  C   LEU     1      10.888  20.431   6.525  1.00  0.00           C
ATOM      5  O   LEU     1      11.023  19.345   5.965  1.00  0.00           O
ATOM      6  CB  LEU     1       9.353  20.195   8.489  1.00  0.00           C
ATOM      7  CG  LEU     1       8.094  20.693   9.209  1.00  0.00           C
ATOM      8  CD1 LEU     1       7.897  19.927  10.515  1.00  0.00           C
ATOM      9  CD2 LEU     1       8.222  22.182   9.528  1.00  0.00           C
ATOM     10  H   GLU     2      11.706  22.422   6.776  1.00  0.00           H
ATOM     11  N   GLU     2      11.862  21.448   6.740  1.00  0.00           N
ATOM     12  CA  GLU     2      13.233  20.930   6.925  1.00  0.00           C
ATOM     13  C   GLU     2      13.577  20.186   8.114  1.00  0.00           C
ATOM     14  O   GLU     2      13.076  20.487   9.195  1.00  0.00           O
ATOM     15  CB  GLU     2      14.147  22.150   6.785  1.00  0.00           C
ATOM     16  CG  GLU     2      14.157  22.680   5.351  1.00  0.00           C
ATOM     17  CD  GLU     2      15.099  23.872   5.216  1.00  0.00           C
ATOM     18  OE1 GLU     2      15.757  24.208   6.204  1.00  0.00           O
ATOM     19  OE2 GLU     2      15.154  24.442   4.120  1.00  0.00           O
ATOM     20  H   TYR     3      14.594  18.948   6.885  1.00  0.00           H
ATOM     21  N   TYR     3      14.473  19.202   7.831  1.00  0.00           N
ATOM     22  CA  TYR     3      15.212  18.557   8.805  1.00  0.00           C
ATOM     23  C   TYR     3      16.600  18.603   8.430  1.00  0.00           C
ATOM     24  O   TYR     3      16.917  18.648   7.243  1.00  0.00           O
ATOM     25  CB  TYR     3      14.767  17.101   8.981  1.00  0.00           C
ATOM     26  CG  TYR     3      13.268  16.978   9.161  1.00  0.00           C
ATOM     27  CD1 TYR     3      12.446  16.683   8.072  1.00  0.00           C
ATOM     28  CD2 TYR     3      12.693  17.159  10.420  1.00  0.00           C
ATOM     29  CE1 TYR     3      11.064  16.570   8.240  1.00  0.00           C
ATOM     30  CE2 TYR     3      11.312  17.046  10.590  1.00  0.00           C
ATOM     31  CZ  TYR     3      10.502  16.752   9.499  1.00  0.00           C
ATOM     32  OH  TYR     3       9.143  16.641   9.665  1.00  0.00           O
ATOM     33  H   LYS     4      17.089  18.450  10.468  1.00  0.00           H
ATOM     34  N   LYS     4      17.427  18.580   9.550  1.00  0.00           N
ATOM     35  CA  LYS     4      18.785  18.747   9.346  1.00  0.00           C
ATOM     36  C   LYS     4      19.443  17.488  10.137  1.00  0.00           C
ATOM     37  O   LYS     4      18.861  16.993  11.099  1.00  0.00           O
ATOM     38  CB  LYS     4      19.346  20.064   9.892  1.00  0.00           C
ATOM     39  CG  LYS     4      18.811  21.267   9.114  1.00  0.00           C
ATOM     40  CD  LYS     4      19.411  22.567   9.650  1.00  0.00           C
ATOM     41  CE  LYS     4      18.886  23.768   8.864  1.00  0.00           C
ATOM     42  NZ  LYS     4      19.488  25.021   9.390  1.00  0.00           N
ATOM     43  H   GLY     5      20.973  17.584   8.731  1.00  0.00           H
ATOM     44  N   GLY     5      20.662  17.145   9.558  1.00  0.00           N
ATOM     45  CA  GLY     5      21.503  16.120  10.185  1.00  0.00           C
ATOM     46  C   GLY     5      22.790  15.946   9.450  1.00  0.00           C
ATOM     47  O   GLY     5      23.130  16.768   8.601  1.00  0.00           O
ATOM     48  H   GLU     6      23.054  14.164  10.133  1.00  0.00           H
ATOM     49  N   GLU     6      23.519  14.929   9.717  1.00  0.00           N
ATOM     50  CA  GLU     6      24.901  14.839   9.459  1.00  0.00           C
ATOM     51  C   GLU     6      25.124  13.410   9.006  1.00  0.00           C
ATOM     52  O   GLU     6      24.461  12.498   9.494  1.00  0.00           O
ATOM     53  CB  GLU     6      25.771  15.145  10.681  1.00  0.00           C
ATOM     54  CG  GLU     6      25.644  16.608  11.107  1.00  0.00           C
ATOM     55  CD  GLU     6      26.486  16.892  12.346  1.00  0.00           C
ATOM     56  OE1 GLU     6      26.702  18.070  12.645  1.00  0.00           O
ATOM     57  OE2 GLU     6      26.911  15.925  12.989  1.00  0.00           O
ATOM     58  H   CYS     7      26.410  14.028   7.786  1.00  0.00           H
ATOM     59  N   CYS     7      26.027  13.177   8.106  1.00  0.00           N
ATOM     60  CA  CYS     7      26.501  11.960   7.567  1.00  0.00           C
ATOM     61  C   CYS     7      27.946  11.744   7.831  1.00  0.00           C
ATOM     62  O   CYS     7      28.705  12.706   7.932  1.00  0.00           O
ATOM     63  CB  CYS     7      26.236  11.933   6.060  1.00  0.00           C
ATOM     64  SG  CYS     7      27.032  13.318   5.209  1.00  0.00           S
ATOM     65  H   PHE     8      27.467   9.861   7.760  1.00  0.00           H
ATOM     66  N   PHE     8      28.225  10.473   7.918  1.00  0.00           N
ATOM     67  CA  PHE     8      29.585   9.899   8.230  1.00  0.00           C
ATOM     68  C   PHE     8      30.053   9.105   7.087  1.00  0.00           C
ATOM     69  O   PHE     8      29.284   8.337   6.513  1.00  0.00           O
ATOM     70  CB  PHE     8      29.541   9.028   9.490  1.00  0.00           C
ATOM     71  CG  PHE     8      28.969   9.772  10.675  1.00  0.00           C
ATOM     72  CD1 PHE     8      27.591   9.839  10.866  1.00  0.00           C
ATOM     73  CD2 PHE     8      29.818  10.396  11.586  1.00  0.00           C
ATOM     74  CE1 PHE     8      27.065  10.526  11.959  1.00  0.00           C
ATOM     75  CE2 PHE     8      29.293  11.083  12.680  1.00  0.00           C
ATOM     76  CZ  PHE     8      27.917  11.147  12.865  1.00  0.00           C
ATOM     77  H   THR     9      31.951   9.688   7.570  1.00  0.00           H
ATOM     78  N   THR     9      31.427   9.356   6.802  1.00  0.00           N
ATOM     79  CA  THR     9      32.097   9.163   5.505  1.00  0.00           C
ATOM     80  C   THR     9      31.976   7.728   5.160  1.00  0.00           C
ATOM     81  O   THR     9      31.567   7.392   4.051  1.00  0.00           O
ATOM     82  CB  THR     9      33.583   9.567   5.533  1.00  0.00           C
ATOM     83  OG1 THR     9      33.687  10.938   5.890  1.00  0.00           O
ATOM     84  CG2 THR     9      34.240   9.364   4.170  1.00  0.00           C
ATOM     85  H   LYS    10      32.479   7.169   7.161  1.00  0.00           H
ATOM     86  N   LYS    10      32.368   6.875   6.225  1.00  0.00           N
ATOM     87  CA  LYS    10      32.603   5.513   5.892  1.00  0.00           C
ATOM     88  C   LYS    10      31.446   4.784   5.463  1.00  0.00           C
ATOM     89  O   LYS    10      31.520   4.020   4.503  1.00  0.00           O
ATOM     90  CB  LYS    10      33.238   4.829   7.106  1.00  0.00           C
ATOM     91  CG  LYS    10      34.625   5.398   7.410  1.00  0.00           C
ATOM     92  CD  LYS    10      35.235   4.710   8.632  1.00  0.00           C
ATOM     93  CE  LYS    10      36.626   5.270   8.928  1.00  0.00           C
ATOM     94  NZ  LYS    10      37.209   4.583  10.110  1.00  0.00           N
ATOM     95  H   ASP    11      30.486   5.636   7.014  1.00  0.00           H
ATOM     96  N   ASP    11      30.327   5.057   6.230  1.00  0.00           N
ATOM     97  CA  ASP    11      29.013   4.581   5.973  1.00  0.00           C
ATOM     98  C   ASP    11      28.473   5.128   4.603  1.00  0.00           C
ATOM     99  O   ASP    11      27.874   4.379   3.834  1.00  0.00           O
ATOM    100  CB  ASP    11      28.068   4.984   7.109  1.00  0.00           C
ATOM    101  CG  ASP    11      28.387   4.225   8.394  1.00  0.00           C
ATOM    102  OD1 ASP    11      27.912   4.647   9.452  1.00  0.00           O
ATOM    103  OD2 ASP    11      29.275   3.059   7.993  1.00  0.00           O
ATOM    104  H   ASN    12      29.606   6.823   4.826  1.00  0.00           H
ATOM    105  N   ASN    12      28.771   6.493   4.418  1.00  0.00           N
ATOM    106  CA  ASN    12      27.971   7.374   3.707  1.00  0.00           C
ATOM    107  C   ASN    12      26.438   7.536   4.077  1.00  0.00           C
ATOM    108  O   ASN    12      25.590   7.571   3.188  1.00  0.00           O
ATOM    109  CB  ASN    12      28.119   6.965   2.238  1.00  0.00           C
ATOM    110  CG  ASN    12      29.536   7.217   1.734  1.00  0.00           C
ATOM    111  ND2 ASN    12      30.254   6.172   1.378  1.00  0.00           N
ATOM    112  OD1 ASN    12      29.987   8.351   1.664  1.00  0.00           O
ATOM    113  H   THR    13      26.989   7.781   6.040  1.00  0.00           H
ATOM    114  N   THR    13      26.248   7.628   5.407  1.00  0.00           N
ATOM    115  CA  THR    13      24.816   7.491   5.946  1.00  0.00           C
ATOM    116  C   THR    13      24.620   8.784   6.760  1.00  0.00           C
ATOM    117  O   THR    13      25.502   9.171   7.523  1.00  0.00           O
ATOM    118  CB  THR    13      24.580   6.267   6.852  1.00  0.00           C
ATOM    119  OG1 THR    13      25.449   6.344   7.973  1.00  0.00           O
ATOM    120  CG2 THR    13      24.857   4.963   6.107  1.00  0.00           C
ATOM    121  H   CYS    14      22.765   8.925   6.022  1.00  0.00           H
ATOM    122  N   CYS    14      23.402   9.444   6.568  1.00  0.00           N
ATOM    123  CA  CYS    14      23.026  10.685   7.047  1.00  0.00           C
ATOM    124  C   CYS    14      21.841  10.512   8.132  1.00  0.00           C
ATOM    125  O   CYS    14      20.743  10.084   7.782  1.00  0.00           O
ATOM    126  CB  CYS    14      22.543  11.581   5.943  1.00  0.00           C
ATOM    127  SG  CYS    14      22.082  13.266   6.419  1.00  0.00           S
ATOM    128  H   LYS    15      23.036  11.268   9.380  1.00  0.00           H
ATOM    129  N   LYS    15      22.140  10.857   9.351  1.00  0.00           N
ATOM    130  CA  LYS    15      21.395  10.730  10.556  1.00  0.00           C
ATOM    131  C   LYS    15      20.898  12.103  10.893  1.00  0.00           C
ATOM    132  O   LYS    15      21.689  13.039  10.984  1.00  0.00           O
ATOM    133  CB  LYS    15      22.230  10.171  11.712  1.00  0.00           C
ATOM    134  CG  LYS    15      22.770   8.777  11.393  1.00  0.00           C
ATOM    135  CD  LYS    15      23.651   8.264  12.533  1.00  0.00           C
ATOM    136  CE  LYS    15      24.181   6.866  12.219  1.00  0.00           C
ATOM    137  NZ  LYS    15      25.024   6.379  13.342  1.00  0.00           N
ATOM    138  H   TYR    16      19.057  11.342  11.088  1.00  0.00           H
ATOM    139  N   TYR    16      19.570  12.185  11.080  1.00  0.00           N
ATOM    140  CA  TYR    16      18.859  13.467  11.275  1.00  0.00           C
ATOM    141  C   TYR    16      17.551  13.220  11.976  1.00  0.00           C
ATOM    142  O   TYR    16      17.090  12.083  12.039  1.00  0.00           O
ATOM    143  CB  TYR    16      18.609  14.166   9.935  1.00  0.00           C
ATOM    144  CG  TYR    16      17.680  13.374   9.039  1.00  0.00           C
ATOM    145  CD1 TYR    16      16.309  13.641   9.027  1.00  0.00           C
ATOM    146  CD2 TYR    16      18.185  12.367   8.215  1.00  0.00           C
ATOM    147  CE1 TYR    16      15.454  12.910   8.201  1.00  0.00           C
ATOM    148  CE2 TYR    16      17.332  11.635   7.388  1.00  0.00           C
ATOM    149  CZ  TYR    16      15.968  11.908   7.384  1.00  0.00           C
ATOM    150  OH  TYR    16      15.127  11.188   6.571  1.00  0.00           O
ATOM    151  H   LYS    17      17.267  15.205  12.308  1.00  0.00           H
ATOM    152  N   LYS    17      16.907  14.312  12.525  1.00  0.00           N
ATOM    153  CA  LYS    17      15.679  14.200  13.438  1.00  0.00           C
ATOM    154  C   LYS    17      14.539  14.175  12.529  1.00  0.00           C
ATOM    155  O   LYS    17      14.496  14.947  11.573  1.00  0.00           O
ATOM    156  CB  LYS    17      15.543  15.363  14.425  1.00  0.00           C
ATOM    157  CG  LYS    17      16.662  15.351  15.467  1.00  0.00           C
ATOM    158  CD  LYS    17      16.514  16.526  16.433  1.00  0.00           C
ATOM    159  CE  LYS    17      17.625  16.505  17.482  1.00  0.00           C
ATOM    160  NZ  LYS    17      17.459  17.647  18.420  1.00  0.00           N
ATOM    161  H   ILE    18      13.562  12.450  13.143  1.00  0.00           H
ATOM    162  N   ILE    18      13.467  13.318  12.682  1.00  0.00           N
ATOM    163  CA  ILE    18      12.116  13.720  12.134  1.00  0.00           C
ATOM    164  C   ILE    18      11.207  13.797  13.453  1.00  0.00           C
ATOM    165  O   ILE    18      11.701  13.570  14.555  1.00  0.00           O
ATOM    166  CB  ILE    18      11.500  12.728  11.121  1.00  0.00           C
ATOM    167  CG1 ILE    18      12.390  12.612   9.879  1.00  0.00           C
ATOM    168  CG2 ILE    18      10.114  13.205  10.685  1.00  0.00           C
ATOM    169  CD1 ILE    18      11.938  11.475   8.968  1.00  0.00           C
ATOM    170  H   ASP    19       9.135  13.818  12.787  1.00  0.00           H
ATOM    171  N   ASP    19       9.820  14.115  13.431  1.00  0.00           N
ATOM    172  CA  ASP    19       9.429  15.000  14.541  1.00  0.00           C
ATOM    173  C   ASP    19       9.487  14.002  15.762  1.00  0.00           C
ATOM    174  O   ASP    19       8.539  13.254  15.992  1.00  0.00           O
ATOM    175  CB  ASP    19       8.031  15.614  14.430  1.00  0.00           C
ATOM    176  CG  ASP    19       7.963  16.644  13.305  1.00  0.00           C
ATOM    177  OD1 ASP    19       6.849  17.002  12.910  1.00  0.00           O
ATOM    178  OD2 ASP    19       9.400  16.978  12.944  1.00  0.00           O
ATOM    179  H   GLY    20      11.302  14.649  15.875  1.00  0.00           H
ATOM    180  N   GLY    20      10.657  14.139  16.422  1.00  0.00           N
ATOM    181  CA  GLY    20      11.044  13.686  17.692  1.00  0.00           C
ATOM    182  C   GLY    20      12.063  12.523  17.897  1.00  0.00           C
ATOM    183  O   GLY    20      12.546  12.316  19.008  1.00  0.00           O
ATOM    184  H   LYS    21      12.143  12.209  15.958  1.00  0.00           H
ATOM    185  N   LYS    21      12.387  11.772  16.808  1.00  0.00           N
ATOM    186  CA  LYS    21      12.996  10.524  16.780  1.00  0.00           C
ATOM    187  C   LYS    21      14.125  10.419  15.617  1.00  0.00           C
ATOM    188  O   LYS    21      13.925  10.926  14.516  1.00  0.00           O
ATOM    189  CB  LYS    21      11.935   9.437  16.584  1.00  0.00           C
ATOM    190  CG  LYS    21      10.988   9.355  17.782  1.00  0.00           C
ATOM    191  CD  LYS    21       9.930   8.273  17.561  1.00  0.00           C
ATOM    192  CE  LYS    21       8.991   8.183  18.764  1.00  0.00           C
ATOM    193  NZ  LYS    21       7.978   7.119  18.538  1.00  0.00           N
ATOM    194  H   THR    22      15.193   9.095  16.806  1.00  0.00           H
ATOM    195  N   THR    22      15.239   9.720  16.044  1.00  0.00           N
ATOM    196  CA  THR    22      16.521   9.908  15.345  1.00  0.00           C
ATOM    197  C   THR    22      16.418   8.845  14.279  1.00  0.00           C
ATOM    198  O   THR    22      16.244   7.670  14.595  1.00  0.00           O
ATOM    199  CB  THR    22      17.789   9.676  16.188  1.00  0.00           C
ATOM    200  OG1 THR    22      17.800  10.591  17.275  1.00  0.00           O
ATOM    201  CG2 THR    22      19.054   9.886  15.358  1.00  0.00           C
ATOM    202  H   TYR    23      16.802  10.329  12.892  1.00  0.00           H
ATOM    203  N   TYR    23      16.551   9.377  12.966  1.00  0.00           N
ATOM    204  CA  TYR    23      16.354   8.636  11.809  1.00  0.00           C
ATOM    205  C   TYR    23      17.502   8.675  10.854  1.00  0.00           C
ATOM    206  O   TYR    23      18.024   9.749  10.561  1.00  0.00           O
ATOM    207  CB  TYR    23      15.082   9.138  11.118  1.00  0.00           C
ATOM    208  CG  TYR    23      14.808   8.406   9.820  1.00  0.00           C
ATOM    209  CD1 TYR    23      14.167   7.166   9.828  1.00  0.00           C
ATOM    210  CD2 TYR    23      15.195   8.965   8.602  1.00  0.00           C
ATOM    211  CE1 TYR    23      13.915   6.492   8.632  1.00  0.00           C
ATOM    212  CE2 TYR    23      14.944   8.293   7.403  1.00  0.00           C
ATOM    213  CZ  TYR    23      14.305   7.059   7.423  1.00  0.00           C
ATOM    214  OH  TYR    23      14.058   6.397   6.245  1.00  0.00           O
ATOM    215  H   LEU    24      17.351   6.832  10.454  1.00  0.00           H
ATOM    216  N   LEU    24      17.962   7.595  10.316  1.00  0.00           N
ATOM    217  CA  LEU    24      19.141   7.401   9.607  1.00  0.00           C
ATOM    218  C   LEU    24      18.646   6.876   8.211  1.00  0.00           C
ATOM    219  O   LEU    24      17.924   5.884   8.146  1.00  0.00           O
ATOM    220  CB  LEU    24      20.092   6.383  10.242  1.00  0.00           C
ATOM    221  CG  LEU    24      21.366   6.164   9.418  1.00  0.00           C
ATOM    222  CD1 LEU    24      22.359   5.307  10.200  1.00  0.00           C
ATOM    223  CD2 LEU    24      21.032   5.454   8.107  1.00  0.00           C
ATOM    224  H   ALA    25      19.506   8.546   7.394  1.00  0.00           H
ATOM    225  N   ALA    25      19.137   7.666   7.141  1.00  0.00           N
ATOM    226  CA  ALA    25      19.133   7.289   5.800  1.00  0.00           C
ATOM    227  C   ALA    25      20.435   7.303   5.095  1.00  0.00           C
ATOM    228  O   ALA    25      21.208   8.247   5.247  1.00  0.00           O
ATOM    229  CB  ALA    25      18.138   8.197   5.087  1.00  0.00           C
ATOM    230  H   LYS    26      20.244   5.346   4.251  1.00  0.00           H
ATOM    231  N   LYS    26      20.737   6.200   4.248  1.00  0.00           N
ATOM    232  CA  LYS    26      21.882   6.382   3.299  1.00  0.00           C
ATOM    233  C   LYS    26      21.720   7.509   2.190  1.00  0.00           C
ATOM    234  O   LYS    26      20.657   7.630   1.585  1.00  0.00           O
ATOM    235  CB  LYS    26      22.141   5.024   2.637  1.00  0.00           C
ATOM    236  CG  LYS    26      22.719   4.016   3.631  1.00  0.00           C
ATOM    237  CD  LYS    26      22.958   2.666   2.954  1.00  0.00           C
ATOM    238  CE  LYS    26      23.547   1.663   3.945  1.00  0.00           C
ATOM    239  NZ  LYS    26      23.784   0.360   3.267  1.00  0.00           N
ATOM    240  H   CYS    27      23.680   7.954   2.565  1.00  0.00           H
ATOM    241  N   CYS    27      22.907   8.268   2.037  1.00  0.00           N
ATOM    242  CA  CYS    27      23.049   9.378   1.223  1.00  0.00           C
ATOM    243  C   CYS    27      23.441   8.870  -0.161  1.00  0.00           C
ATOM    244  O   CYS    27      24.359   8.062  -0.284  1.00  0.00           O
ATOM    245  CB  CYS    27      24.116  10.334   1.715  1.00  0.00           C
ATOM    246  SG  CYS    27      24.379  11.812   0.704  1.00  0.00           S
ATOM    247  N   PRO    28      22.726   9.362  -1.253  1.00  0.00           N
ATOM    248  CA  PRO    28      23.099   9.011  -2.591  1.00  0.00           C
ATOM    249  C   PRO    28      24.475   9.371  -2.850  1.00  0.00           C
ATOM    250  O   PRO    28      24.933  10.419  -2.400  1.00  0.00           O
ATOM    251  CB  PRO    28      22.141   9.812  -3.475  1.00  0.00           C
ATOM    252  CG  PRO    28      20.886   9.991  -2.650  1.00  0.00           C
ATOM    253  CD  PRO    28      21.345  10.357  -1.248  1.00  0.00           C
ATOM    254  H   SER    29      24.901   7.602  -3.972  1.00  0.00           H
ATOM    255  N   SER    29      25.232   8.470  -3.637  1.00  0.00           N
ATOM    256  CA  SER    29      26.629   8.899  -3.969  1.00  0.00           C
ATOM    257  C   SER    29      26.429  10.245  -4.854  1.00  0.00           C
ATOM    258  O   SER    29      27.187  11.201  -4.701  1.00  0.00           O
ATOM    259  CB  SER    29      27.422   7.864  -4.769  1.00  0.00           C
ATOM    260  OG  SER    29      26.827   7.673  -6.044  1.00  0.00           O
ATOM    261  H   ALA    30      24.460  10.045  -5.631  1.00  0.00           H
ATOM    262  N   ALA    30      25.389  10.335  -5.796  1.00  0.00           N
ATOM    263  CA  ALA    30      25.744  10.914  -7.115  1.00  0.00           C
ATOM    264  C   ALA    30      25.159  12.408  -7.261  1.00  0.00           C
ATOM    265  O   ALA    30      25.065  12.929  -8.370  1.00  0.00           O
ATOM    266  CB  ALA    30      25.217  10.029  -8.239  1.00  0.00           C
ATOM    267  H   ALA    31      24.365  12.662  -5.257  1.00  0.00           H
ATOM    268  N   ALA    31      24.777  13.067  -6.057  1.00  0.00           N
ATOM    269  CA  ALA    31      25.065  14.552  -6.070  1.00  0.00           C
ATOM    270  C   ALA    31      26.325  14.613  -5.409  1.00  0.00           C
ATOM    271  O   ALA    31      27.307  14.062  -5.902  1.00  0.00           O
ATOM    272  CB  ALA    31      24.041  15.408  -5.336  1.00  0.00           C
ATOM    273  H   ASN    32      25.909  15.326  -3.395  1.00  0.00           H
ATOM    274  N   ASN    32      26.515  15.288  -4.173  1.00  0.00           N
ATOM    275  CA  ASN    32      27.844  16.017  -4.115  1.00  0.00           C
ATOM    276  C   ASN    32      28.522  15.292  -2.838  1.00  0.00           C
ATOM    277  O   ASN    32      29.071  15.964  -1.968  1.00  0.00           O
ATOM    278  CB  ASN    32      27.770  17.529  -3.885  1.00  0.00           C
ATOM    279  CG  ASN    32      27.019  18.224  -5.016  1.00  0.00           C
ATOM    280  ND2 ASN    32      26.349  19.320  -4.724  1.00  0.00           N
ATOM    281  OD1 ASN    32      27.039  17.777  -6.154  1.00  0.00           O
ATOM    282  H   THR    33      28.270  13.556  -3.716  1.00  0.00           H
ATOM    283  N   THR    33      28.417  14.042  -2.870  1.00  0.00           N
ATOM    284  CA  THR    33      28.515  13.329  -1.689  1.00  0.00           C
ATOM    285  C   THR    33      30.016  13.105  -1.599  1.00  0.00           C
ATOM    286  O   THR    33      30.503  12.038  -1.966  1.00  0.00           O
ATOM    287  CB  THR    33      27.785  11.973  -1.665  1.00  0.00           C
ATOM    288  OG1 THR    33      26.397  12.186  -1.882  1.00  0.00           O
ATOM    289  CG2 THR    33      27.968  11.267  -0.323  1.00  0.00           C
ATOM    290  H   LYS    34      30.790  15.119  -1.319  1.00  0.00           H
ATOM    291  N   LYS    34      30.811  14.164  -1.073  1.00  0.00           N
ATOM    292  CA  LYS    34      31.714  13.727  -0.082  1.00  0.00           C
ATOM    293  C   LYS    34      31.178  13.945   1.232  1.00  0.00           C
ATOM    294  O   LYS    34      31.110  15.083   1.690  1.00  0.00           O
ATOM    295  CB  LYS    34      33.057  14.449  -0.230  1.00  0.00           C
ATOM    296  CG  LYS    34      33.777  14.038  -1.515  1.00  0.00           C
ATOM    297  CD  LYS    34      35.108  14.779  -1.650  1.00  0.00           C
ATOM    298  CE  LYS    34      35.832  14.358  -2.928  1.00  0.00           C
ATOM    299  NZ  LYS    34      37.129  15.078  -3.037  1.00  0.00           N
ATOM    300  H   CYS    35      30.678  11.907   1.700  1.00  0.00           H
ATOM    301  N   CYS    35      30.743  12.849   1.985  1.00  0.00           N
ATOM    302  CA  CYS    35      30.354  13.214   3.356  1.00  0.00           C
ATOM    303  C   CYS    35      31.618  13.124   4.215  1.00  0.00           C
ATOM    304  O   CYS    35      31.679  12.315   5.138  1.00  0.00           O
ATOM    305  CB  CYS    35      29.272  12.292   3.921  1.00  0.00           C
ATOM    306  SG  CYS    35      27.678  12.534   3.098  1.00  0.00           S
ATOM    307  H   GLU    36      32.491  14.654   3.362  1.00  0.00           H
ATOM    308  N   GLU    36      32.634  13.902   3.985  1.00  0.00           N
ATOM    309  CA  GLU    36      34.006  13.714   4.623  1.00  0.00           C
ATOM    310  C   GLU    36      33.820  14.214   6.037  1.00  0.00           C
ATOM    311  O   GLU    36      33.139  15.214   6.252  1.00  0.00           O
ATOM    312  CB  GLU    36      35.129  14.493   3.932  1.00  0.00           C
ATOM    313  CG  GLU    36      35.425  13.935   2.540  1.00  0.00           C
ATOM    314  CD  GLU    36      36.501  14.756   1.839  1.00  0.00           C
ATOM    315  OE1 GLU    36      37.010  14.294   0.814  1.00  0.00           O
ATOM    316  OE2 GLU    36      36.810  15.846   2.335  1.00  0.00           O
ATOM    317  H   LYS    37      35.352  13.460   7.029  1.00  0.00           H
ATOM    318  N   LYS    37      34.377  13.608   7.071  1.00  0.00           N
ATOM    319  CA  LYS    37      33.621  13.152   8.276  1.00  0.00           C
ATOM    320  C   LYS    37      32.981  14.323   9.068  1.00  0.00           C
ATOM    321  O   LYS    37      31.835  14.220   9.502  1.00  0.00           O
ATOM    322  CB  LYS    37      34.556  12.349   9.186  1.00  0.00           C
ATOM    323  CG  LYS    37      33.824  11.823  10.421  1.00  0.00           C
ATOM    324  CD  LYS    37      34.771  11.015  11.308  1.00  0.00           C
ATOM    325  CE  LYS    37      34.042  10.500  12.548  1.00  0.00           C
ATOM    326  NZ  LYS    37      34.980   9.728  13.405  1.00  0.00           N
ATOM    327  H   ASP    38      34.799  15.329   9.044  1.00  0.00           H
ATOM    328  N   ASP    38      33.827  15.411   9.191  1.00  0.00           N
ATOM    329  CA  ASP    38      33.290  16.654   9.526  1.00  0.00           C
ATOM    330  C   ASP    38      32.695  17.598   8.364  1.00  0.00           C
ATOM    331  O   ASP    38      32.166  18.670   8.652  1.00  0.00           O
ATOM    332  CB  ASP    38      34.395  17.391  10.288  1.00  0.00           C
ATOM    333  CG  ASP    38      35.639  17.575   9.424  1.00  0.00           C
ATOM    334  OD1 ASP    38      36.506  18.365   9.811  1.00  0.00           O
ATOM    335  OD2 ASP    38      35.464  16.663   8.222  1.00  0.00           O
ATOM    336  H   GLY    39      33.608  16.397   7.131  1.00  0.00           H
ATOM    337  N   GLY    39      32.866  17.046   7.189  1.00  0.00           N
ATOM    338  CA  GLY    39      32.070  17.311   6.019  1.00  0.00           C
ATOM    339  C   GLY    39      30.771  16.607   5.979  1.00  0.00           C
ATOM    340  O   GLY    39      30.452  15.957   4.986  1.00  0.00           O
ATOM    341  H   ASN    40      30.490  17.522   7.593  1.00  0.00           H
ATOM    342  N   ASN    40      30.090  16.786   7.071  1.00  0.00           N
ATOM    343  CA  ASN    40      28.968  16.142   7.561  1.00  0.00           C
ATOM    344  C   ASN    40      27.642  16.337   6.894  1.00  0.00           C
ATOM    345  O   ASN    40      26.679  15.648   7.224  1.00  0.00           O
ATOM    346  CB  ASN    40      28.880  16.537   9.038  1.00  0.00           C
ATOM    347  CG  ASN    40      28.682  18.041   9.197  1.00  0.00           C
ATOM    348  ND2 ASN    40      28.039  18.464  10.266  1.00  0.00           N
ATOM    349  OD1 ASN    40      29.107  18.825   8.360  1.00  0.00           O
ATOM    350  H   LYS    41      28.000  17.405   5.131  1.00  0.00           H
ATOM    351  N   LYS    41      27.442  17.242   5.929  1.00  0.00           N
ATOM    352  CA  LYS    41      26.183  18.086   6.147  1.00  0.00           C
ATOM    353  C   LYS    41      25.175  17.305   5.318  1.00  0.00           C
ATOM    354  O   LYS    41      25.518  16.789   4.257  1.00  0.00           O
ATOM    355  CB  LYS    41      26.263  19.534   5.653  1.00  0.00           C
ATOM    356  CG  LYS    41      27.310  20.334   6.429  1.00  0.00           C
ATOM    357  CD  LYS    41      27.418  21.758   5.880  1.00  0.00           C
ATOM    358  CE  LYS    41      28.455  22.561   6.663  1.00  0.00           C
ATOM    359  NZ  LYS    41      28.538  23.944   6.125  1.00  0.00           N
ATOM    360  H   CYS    42      23.715  17.252   6.741  1.00  0.00           H
ATOM    361  N   CYS    42      23.890  17.195   5.771  1.00  0.00           N
ATOM    362  CA  CYS    42      22.820  17.008   4.893  1.00  0.00           C
ATOM    363  C   CYS    42      21.547  17.584   5.444  1.00  0.00           C
ATOM    364  O   CYS    42      21.488  17.935   6.620  1.00  0.00           O
ATOM    365  CB  CYS    42      22.624  15.527   4.610  1.00  0.00           C
ATOM    366  SG  CYS    42      22.366  14.477   6.062  1.00  0.00           S
ATOM    367  H   THR    43      20.754  17.073   3.718  1.00  0.00           H
ATOM    368  N   THR    43      20.601  17.627   4.520  1.00  0.00           N
ATOM    369  CA  THR    43      19.349  18.439   4.620  1.00  0.00           C
ATOM    370  C   THR    43      18.349  17.495   4.035  1.00  0.00           C
ATOM    371  O   THR    43      18.669  16.755   3.107  1.00  0.00           O
ATOM    372  CB  THR    43      19.340  19.761   3.829  1.00  0.00           C
ATOM    373  OG1 THR    43      20.387  20.595   4.305  1.00  0.00           O
ATOM    374  CG2 THR    43      18.013  20.498   3.994  1.00  0.00           C
ATOM    375  H   TYR    44      16.895  17.961   5.337  1.00  0.00           H
ATOM    376  N   TYR    44      17.092  17.455   4.513  1.00  0.00           N
ATOM    377  CA  TYR    44      16.062  16.732   3.887  1.00  0.00           C
ATOM    378  C   TYR    44      14.698  17.505   4.134  1.00  0.00           C
ATOM    379  O   TYR    44      14.410  17.902   5.261  1.00  0.00           O
ATOM    380  CB  TYR    44      15.957  15.302   4.428  1.00  0.00           C
ATOM    381  CG  TYR    44      14.715  14.591   3.932  1.00  0.00           C
ATOM    382  CD1 TYR    44      14.701  13.985   2.674  1.00  0.00           C
ATOM    383  CD2 TYR    44      13.571  14.535   4.729  1.00  0.00           C
ATOM    384  CE1 TYR    44      13.555  13.330   2.218  1.00  0.00           C
ATOM    385  CE2 TYR    44      12.424  13.880   4.275  1.00  0.00           C
ATOM    386  CZ  TYR    44      12.420  13.280   3.021  1.00  0.00           C
ATOM    387  OH  TYR    44      11.292  12.636   2.573  1.00  0.00           O
ATOM    388  H   ASP    45      14.233  17.544   2.299  1.00  0.00           H
ATOM    389  N   ASP    45      13.837  17.744   3.180  1.00  0.00           N
ATOM    390  CA  ASP    45      12.492  18.219   3.249  1.00  0.00           C
ATOM    391  C   ASP    45      11.471  17.321   2.798  1.00  0.00           C
ATOM    392  O   ASP    45      11.552  16.804   1.686  1.00  0.00           O
ATOM    393  CB  ASP    45      12.428  19.528   2.456  1.00  0.00           C
ATOM    394  CG  ASP    45      11.024  20.125   2.480  1.00  0.00           C
ATOM    395  OD1 ASP    45      10.321  19.919   3.474  1.00  0.00           O
ATOM    396  OD2 ASP    45      10.855  20.874   1.169  1.00  0.00           O
ATOM    397  H   SER    46      10.477  17.751   4.555  1.00  0.00           H
ATOM    398  N   SER    46      10.472  17.171   3.757  1.00  0.00           N
ATOM    399  CA  SER    46       9.362  16.124   3.597  1.00  0.00           C
ATOM    400  C   SER    46       8.457  16.503   2.355  1.00  0.00           C
ATOM    401  O   SER    46       8.111  15.635   1.557  1.00  0.00           O
ATOM    402  CB  SER    46       8.501  16.033   4.858  1.00  0.00           C
ATOM    403  OG  SER    46       7.742  17.223   5.017  1.00  0.00           O
ATOM    404  H   TYR    47       8.616  18.480   2.971  1.00  0.00           H
ATOM    405  N   TYR    47       8.167  17.871   2.338  1.00  0.00           N
ATOM    406  CA  TYR    47       7.195  18.421   1.377  1.00  0.00           C
ATOM    407  C   TYR    47       7.485  18.294  -0.019  1.00  0.00           C
ATOM    408  O   TYR    47       6.614  17.910  -0.797  1.00  0.00           O
ATOM    409  CB  TYR    47       7.012  19.898   1.741  1.00  0.00           C
ATOM    410  CG  TYR    47       6.037  20.599   0.817  1.00  0.00           C
ATOM    411  CD1 TYR    47       4.662  20.502   1.033  1.00  0.00           C
ATOM    412  CD2 TYR    47       6.506  21.350  -0.262  1.00  0.00           C
ATOM    413  CE1 TYR    47       3.764  21.148   0.181  1.00  0.00           C
ATOM    414  CE2 TYR    47       5.611  21.997  -1.116  1.00  0.00           C
ATOM    415  CZ  TYR    47       4.243  21.894  -0.891  1.00  0.00           C
ATOM    416  OH  TYR    47       3.361  22.530  -1.731  1.00  0.00           O
ATOM    417  H   ASN    48       9.262  19.081   0.263  1.00  0.00           H
ATOM    418  N   ASN    48       8.772  18.611  -0.454  1.00  0.00           N
ATOM    419  CA  ASN    48       9.420  18.364  -1.690  1.00  0.00           C
ATOM    420  C   ASN    48       9.658  16.893  -2.003  1.00  0.00           C
ATOM    421  O   ASN    48       9.590  16.490  -3.163  1.00  0.00           O
ATOM    422  CB  ASN    48      10.748  19.128  -1.705  1.00  0.00           C
ATOM    423  CG  ASN    48      10.518  20.632  -1.811  1.00  0.00           C
ATOM    424  ND2 ASN    48      11.502  21.428  -1.448  1.00  0.00           N
ATOM    425  OD1 ASN    48       9.457  21.080  -2.221  1.00  0.00           O
ATOM    426  H   ARG    49       9.419  16.185  -0.079  1.00  0.00           H
ATOM    427  N   ARG    49       9.942  16.072  -0.908  1.00  0.00           N
ATOM    428  CA  ARG    49      11.009  15.032  -0.959  1.00  0.00           C
ATOM    429  C   ARG    49      12.413  15.418  -1.421  1.00  0.00           C
ATOM    430  O   ARG    49      12.962  14.785  -2.321  1.00  0.00           O
ATOM    431  CB  ARG    49      10.454  13.914  -1.846  1.00  0.00           C
ATOM    432  CG  ARG    49       9.355  13.123  -1.135  1.00  0.00           C
ATOM    433  CD  ARG    49       9.959  12.128  -0.146  1.00  0.00           C
ATOM    434  NE  ARG    49       8.879  11.385   0.537  1.00  0.00           N
ATOM    435  CZ  ARG    49       8.274  11.850   1.615  1.00  0.00           C
ATOM    436  NH1 ARG    49       7.316  11.155   2.195  1.00  0.00           N
ATOM    437  NH2 ARG    49       8.632  13.014   2.114  1.00  0.00           N
ATOM    438  H   LYS    50      12.555  16.729  -0.087  1.00  0.00           H
ATOM    439  N   LYS    50      13.028  16.385  -0.882  1.00  0.00           N
ATOM    440  CA  LYS    50      14.293  17.007  -1.289  1.00  0.00           C
ATOM    441  C   LYS    50      15.302  16.480  -0.332  1.00  0.00           C
ATOM    442  O   LYS    50      15.144  16.635   0.877  1.00  0.00           O
ATOM    443  CB  LYS    50      14.266  18.537  -1.239  1.00  0.00           C
ATOM    444  CG  LYS    50      15.592  19.139  -1.706  1.00  0.00           C
ATOM    445  CD  LYS    50      15.540  20.666  -1.659  1.00  0.00           C
ATOM    446  CE  LYS    50      16.869  21.266  -2.114  1.00  0.00           C
ATOM    447  NZ  LYS    50      16.804  22.750  -2.051  1.00  0.00           N
ATOM    448  H   VAL    51      16.391  15.780  -1.897  1.00  0.00           H
ATOM    449  N   VAL    51      16.409  15.824  -0.911  1.00  0.00           N
ATOM    450  CA  VAL    51      17.480  15.262  -0.224  1.00  0.00           C
ATOM    451  C   VAL    51      18.639  15.978  -0.654  1.00  0.00           C
ATOM    452  O   VAL    51      18.824  16.188  -1.851  1.00  0.00           O
ATOM    453  CB  VAL    51      17.659  13.751  -0.493  1.00  0.00           C
ATOM    454  CG1 VAL    51      18.901  13.223   0.223  1.00  0.00           C
ATOM    455  CG2 VAL    51      16.444  12.973   0.008  1.00  0.00           C
ATOM    456  H   LYS    52      19.348  16.384   1.214  1.00  0.00           H
ATOM    457  N   LYS    52      19.482  16.391   0.237  1.00  0.00           N
ATOM    458  CA  LYS    52      20.786  16.921  -0.328  1.00  0.00           C
ATOM    459  C   LYS    52      21.825  16.330   0.726  1.00  0.00           C
ATOM    460  O   LYS    52      21.529  16.271   1.917  1.00  0.00           O
ATOM    461  CB  LYS    52      20.908  18.446  -0.391  1.00  0.00           C
ATOM    462  CG  LYS    52      22.194  18.879  -1.096  1.00  0.00           C
ATOM    463  CD  LYS    52      22.351  20.399  -1.050  1.00  0.00           C
ATOM    464  CE  LYS    52      23.642  20.829  -1.743  1.00  0.00           C
ATOM    465  NZ  LYS    52      23.784  22.308  -1.679  1.00  0.00           N
ATOM    466  H   CYS    53      23.133  15.925  -0.872  1.00  0.00           H
ATOM    467  N   CYS    53      23.037  15.930   0.111  1.00  0.00           N
ATOM    468  CA  CYS    53      24.178  15.515   0.950  1.00  0.00           C
ATOM    469  C   CYS    53      25.393  16.268   0.348  1.00  0.00           C
ATOM    470  O   CYS    53      25.639  16.180  -0.853  1.00  0.00           O
ATOM    471  CB  CYS    53      24.464  14.033   0.919  1.00  0.00           C
ATOM    472  SG  CYS    53      23.255  12.977   1.755  1.00  0.00           S
ATOM    473  H   ASP    54      25.747  16.813   2.250  1.00  0.00           H
ATOM    474  N   ASP    54      26.098  16.995   1.346  1.00  0.00           N
ATOM    475  CA  ASP    54      27.243  17.942   1.182  1.00  0.00           C
ATOM    476  C   ASP    54      28.570  17.591   1.747  1.00  0.00           C
ATOM    477  O   ASP    54      28.714  17.481   2.963  1.00  0.00           O
ATOM    478  CB  ASP    54      26.762  19.276   1.761  1.00  0.00           C
ATOM    479  CG  ASP    54      25.795  19.978   0.812  1.00  0.00           C
ATOM    480  OD1 ASP    54      25.207  20.984   1.220  1.00  0.00           O
ATOM    481  OD2 ASP    54      25.818  19.187  -0.484  1.00  0.00           O
ATOM    482  H   PHE    55      29.464  16.772  -0.002  1.00  0.00           H
ATOM    483  N   PHE    55      29.532  17.434   0.728  1.00  0.00           N
ATOM    484  CA  PHE    55      30.734  18.357   0.782  1.00  0.00           C
ATOM    485  C   PHE    55      31.238  18.253  -0.636  1.00  0.00           C
ATOM    486  O   PHE    55      31.464  17.150  -1.130  1.00  0.00           O
ATOM    487  CB  PHE    55      31.837  17.944   1.762  1.00  0.00           C
ATOM    488  CG  PHE    55      32.945  18.970   1.835  1.00  0.00           C
ATOM    489  CD1 PHE    55      32.847  20.051   2.708  1.00  0.00           C
ATOM    490  CD2 PHE    55      34.073  18.841   1.029  1.00  0.00           C
ATOM    491  CE1 PHE    55      33.870  20.996   2.774  1.00  0.00           C
ATOM    492  CE2 PHE    55      35.096  19.785   1.094  1.00  0.00           C
ATOM    493  CZ  PHE    55      34.993  20.862   1.967  1.00  0.00           C
ATOM    494  H   ARG    56      32.192  20.046  -1.193  1.00  0.00           H
ATOM    495  N   ARG    56      31.439  19.426  -1.340  1.00  0.00           N
ATOM    496  CA  ARG    56      30.399  19.750  -2.421  1.00  0.00           C
ATOM    497  C   ARG    56      31.144  19.662  -3.766  1.00  0.00           C
ATOM    498  O   ARG    56      32.291  20.092  -3.865  1.00  0.00           O
ATOM    499  CB  ARG    56      29.779  21.141  -2.256  1.00  0.00           C
ATOM    500  CG  ARG    56      28.933  21.233  -0.986  1.00  0.00           C
ATOM    501  CD  ARG    56      28.396  22.651  -0.796  1.00  0.00           C
ATOM    502  NE  ARG    56      27.592  22.720   0.442  1.00  0.00           N
ATOM    503  CZ  ARG    56      28.142  22.878   1.633  1.00  0.00           C
ATOM    504  NH1 ARG    56      27.389  22.934   2.713  1.00  0.00           N
ATOM    505  NH2 ARG    56      29.450  22.980   1.741  1.00  0.00           N
ATOM    506  H   HIS    57      29.913  18.223  -4.739  1.00  0.00           H
ATOM    507  N   HIS    57      30.409  19.073  -4.816  1.00  0.00           N
ATOM    508  CA  HIS    57      30.397  19.824  -6.142  1.00  0.00           C
ATOM    509  C   HIS    57      29.374  20.855  -6.422  1.00  0.00           C
ATOM    510  O   HIS    57      28.512  21.112  -5.563  1.00  0.00           O
ATOM    511  CB  HIS    57      30.350  18.731  -7.214  1.00  0.00           C
ATOM    512  CG  HIS    57      31.531  17.806  -7.170  1.00  0.00           C
ATOM    513  ND1 HIS    57      31.636  16.757  -6.282  1.00  0.00           N
ATOM    514  CD2 HIS    57      32.664  17.782  -7.919  1.00  0.00           C
ATOM    515  CE1 HIS    57      32.786  16.130  -6.491  1.00  0.00           C
ATOM    516  NE2 HIS    57      33.430  16.734  -7.481  1.00  0.00           N
END
