# Supplementary material for: Structural determinants of Neosartorya fischeri antifungal protein (NFAP) for folding, stability and antifungal activity
Source: Sci Rep. 2017 May 16;7:1963. doi: 10.1038/s41598-017-02234-w (PMC5434006; doi:10.1038/s41598-017-02234-w)
Supplement: Supplementary file 3 — Dataset 2 [file 41598_2017_2234_MOESM3_ESM.txt]

SHEET    1   1 1 GLU     2  TYR     7  0
SHEET    2   2 1 THR    13  TYR    16  0
SHEET    3   3 1 ASN    40  ASP    45  0
SHEET    4   4 1 LYS    50  TYR    53  0
ATOM      1  H   LEU     1       6.256 -12.195   7.763  1.00  0.00           H
ATOM      2  N   LEU     1       7.019 -11.532   7.671  1.00  0.00           N
ATOM      3  CA  LEU     1       7.333 -10.984   6.357  1.00  0.00           C
ATOM      4  C   LEU     1       6.367  -9.848   5.971  1.00  0.00           C
ATOM      5  O   LEU     1       5.157 -10.059   5.849  1.00  0.00           O
ATOM      6  CB  LEU     1       7.323 -12.114   5.307  1.00  0.00           C
ATOM      7  CG  LEU     1       8.399 -13.200   5.507  1.00  0.00           C
ATOM      8  CD1 LEU     1       8.146 -14.359   4.541  1.00  0.00           C
ATOM      9  CD2 LEU     1       9.810 -12.669   5.242  1.00  0.00           C
ATOM     10  HA  LEU     1       8.336 -10.561   6.404  1.00  0.00           H
ATOM     11  HB2 LEU     1       6.344 -12.593   5.333  1.00  0.00           H
ATOM     12  HB3 LEU     1       7.450 -11.677   4.316  1.00  0.00           H
ATOM     13  HG  LEU     1       8.352 -13.592   6.523  1.00  0.00           H
ATOM     14 HD11 LEU     1       7.165 -14.791   4.739  1.00  0.00           H
ATOM     15 HD12 LEU     1       8.182 -14.007   3.509  1.00  0.00           H
ATOM     16 HD13 LEU     1       8.899 -15.133   4.687  1.00  0.00           H
ATOM     17 HD21 LEU     1      10.065 -11.907   5.976  1.00  0.00           H
ATOM     18 HD22 LEU     1      10.530 -13.483   5.337  1.00  0.00           H
ATOM     19 HD23 LEU     1       9.872 -12.251   4.237  1.00  0.00           H
ATOM     20  H   GLU     2       7.930  -8.615   5.632  1.00  0.00           H
ATOM     21  N   GLU     2       6.927  -8.700   5.577  1.00  0.00           N
ATOM     22  CA  GLU     2       6.186  -7.552   5.037  1.00  0.00           C
ATOM     23  C   GLU     2       6.791  -7.048   3.721  1.00  0.00           C
ATOM     24  O   GLU     2       7.972  -6.698   3.648  1.00  0.00           O
ATOM     25  CB  GLU     2       6.126  -6.386   6.029  1.00  0.00           C
ATOM     26  CG  GLU     2       5.418  -6.700   7.351  1.00  0.00           C
ATOM     27  CD  GLU     2       5.053  -5.424   8.121  1.00  0.00           C
ATOM     28  OE1 GLU     2       4.158  -5.538   8.994  1.00  0.00           O
ATOM     29  OE2 GLU     2       5.413  -4.314   7.671  1.00  0.00           O
ATOM     30  HA  GLU     2       5.157  -7.856   4.838  1.00  0.00           H
ATOM     31  HB2 GLU     2       7.134  -6.025   6.241  1.00  0.00           H
ATOM     32  HB3 GLU     2       5.571  -5.596   5.525  1.00  0.00           H
ATOM     33  HG2 GLU     2       6.064  -7.326   7.971  1.00  0.00           H
ATOM     34  HG3 GLU     2       4.505  -7.256   7.131  1.00  0.00           H
ATOM     35  H   TYR     3       4.976  -7.139   2.847  1.00  0.00           H
ATOM     36  N   TYR     3       5.945  -6.868   2.708  1.00  0.00           N
ATOM     37  CA  TYR     3       6.370  -6.534   1.351  1.00  0.00           C
ATOM     38  C   TYR     3       6.302  -5.038   1.022  1.00  0.00           C
ATOM     39  O   TYR     3       5.217  -4.495   0.815  1.00  0.00           O
ATOM     40  CB  TYR     3       5.659  -7.453   0.351  1.00  0.00           C
ATOM     41  CG  TYR     3       6.106  -8.900   0.463  1.00  0.00           C
ATOM     42  CD1 TYR     3       5.490  -9.751   1.408  1.00  0.00           C
ATOM     43  CD2 TYR     3       7.166  -9.383  -0.327  1.00  0.00           C
ATOM     44  CE1 TYR     3       5.933 -11.076   1.558  1.00  0.00           C
ATOM     45  CE2 TYR     3       7.608 -10.715  -0.182  1.00  0.00           C
ATOM     46  CZ  TYR     3       6.989 -11.566   0.761  1.00  0.00           C
ATOM     47  OH  TYR     3       7.388 -12.854   0.917  1.00  0.00           O
ATOM     48  HA  TYR     3       7.425  -6.802   1.267  1.00  0.00           H
ATOM     49  HB2 TYR     3       4.584  -7.386   0.497  1.00  0.00           H
ATOM     50  HB3 TYR     3       5.874  -7.108  -0.658  1.00  0.00           H
ATOM     51  HD1 TYR     3       4.688  -9.383   2.034  1.00  0.00           H
ATOM     52  HD2 TYR     3       7.646  -8.732  -1.047  1.00  0.00           H
ATOM     53  HE1 TYR     3       5.481 -11.734   2.286  1.00  0.00           H
ATOM     54  HE2 TYR     3       8.422 -11.082  -0.789  1.00  0.00           H
ATOM     55  HH  TYR     3       8.089 -13.110   0.316  1.00  0.00           H
ATOM     56  H   LYS     4       8.271  -4.829   1.381  1.00  0.00           H
ATOM     57  N   LYS     4       7.432  -4.327   1.123  1.00  0.00           N
ATOM     58  CA  LYS     4       7.494  -2.857   1.005  1.00  0.00           C
ATOM     59  C   LYS     4       7.184  -2.348  -0.407  1.00  0.00           C
ATOM     60  O   LYS     4       7.812  -2.772  -1.375  1.00  0.00           O
ATOM     61  CB  LYS     4       8.849  -2.329   1.505  1.00  0.00           C
ATOM     62  CG  LYS     4       8.985  -2.506   3.026  1.00  0.00           C
ATOM     63  CD  LYS     4      10.297  -1.926   3.570  1.00  0.00           C
ATOM     64  CE  LYS     4      10.315  -2.107   5.095  1.00  0.00           C
ATOM     65  NZ  LYS     4      11.564  -1.594   5.712  1.00  0.00           N
ATOM     66  HA  LYS     4       6.716  -2.442   1.647  1.00  0.00           H
ATOM     67  HB2 LYS     4       9.658  -2.853   0.993  1.00  0.00           H
ATOM     68  HB3 LYS     4       8.922  -1.265   1.269  1.00  0.00           H
ATOM     69  HG2 LYS     4       8.152  -2.000   3.512  1.00  0.00           H
ATOM     70  HG3 LYS     4       8.941  -3.568   3.272  1.00  0.00           H
ATOM     71  HD2 LYS     4      11.139  -2.455   3.118  1.00  0.00           H
ATOM     72  HD3 LYS     4      10.357  -0.866   3.318  1.00  0.00           H
ATOM     73  HE2 LYS     4      10.197  -3.172   5.319  1.00  0.00           H
ATOM     74  HE3 LYS     4       9.448  -1.587   5.516  1.00  0.00           H
ATOM     75  HZ1 LYS     4      11.537  -1.733   6.715  1.00  0.00           H
ATOM     76  HZ2 LYS     4      12.370  -2.087   5.350  1.00  0.00           H
ATOM     77  HZ3 LYS     4      11.674  -0.605   5.534  1.00  0.00           H
ATOM     78  H   GLY     5       5.935  -0.935   0.330  1.00  0.00           H
ATOM     79  N   GLY     5       6.388  -1.287  -0.508  1.00  0.00           N
ATOM     80  CA  GLY     5       6.003  -0.698  -1.790  1.00  0.00           C
ATOM     81  C   GLY     5       5.446   0.718  -1.699  1.00  0.00           C
ATOM     82  O   GLY     5       5.704   1.442  -0.737  1.00  0.00           O
ATOM     83  HA2 GLY     5       5.253  -1.336  -2.255  1.00  0.00           H
ATOM     84  HA3 GLY     5       6.867  -0.665  -2.446  1.00  0.00           H
ATOM     85  H   GLU     6       4.631   0.477  -3.532  1.00  0.00           H
ATOM     86  N   GLU     6       4.817   1.148  -2.791  1.00  0.00           N
ATOM     87  CA  GLU     6       4.277   2.497  -2.979  1.00  0.00           C
ATOM     88  C   GLU     6       2.799   2.444  -3.386  1.00  0.00           C
ATOM     89  O   GLU     6       2.428   1.702  -4.296  1.00  0.00           O
ATOM     90  CB  GLU     6       5.169   3.305  -3.951  1.00  0.00           C
ATOM     91  CG  GLU     6       6.382   3.828  -3.161  1.00  0.00           C
ATOM     92  CD  GLU     6       7.502   4.516  -3.952  1.00  0.00           C
ATOM     93  OE1 GLU     6       8.377   5.027  -3.212  1.00  0.00           O
ATOM     94  OE2 GLU     6       7.943   3.946  -4.975  1.00  0.00           O
ATOM     95  HA  GLU     6       4.303   3.015  -2.022  1.00  0.00           H
ATOM     96  HB2 GLU     6       5.494   2.668  -4.775  1.00  0.00           H
ATOM     97  HB3 GLU     6       4.613   4.151  -4.355  1.00  0.00           H
ATOM     98  HG2 GLU     6       6.835   2.991  -2.633  1.00  0.00           H
ATOM     99  HG3 GLU     6       6.019   4.510  -2.396  1.00  0.00           H
ATOM    100  H   TYR     7       2.325   3.716  -1.891  1.00  0.00           H
ATOM    101  N   TYR     7       1.942   3.136  -2.629  1.00  0.00           N
ATOM    102  CA  TYR     7       0.510   3.290  -2.918  1.00  0.00           C
ATOM    103  C   TYR     7       0.136   4.607  -3.586  1.00  0.00           C
ATOM    104  O   TYR     7       0.644   5.666  -3.205  1.00  0.00           O
ATOM    105  CB  TYR     7      -0.376   2.879  -1.729  1.00  0.00           C
ATOM    106  CG  TYR     7      -1.838   3.307  -1.733  1.00  0.00           C
ATOM    107  CD1 TYR     7      -2.862   2.343  -1.852  1.00  0.00           C
ATOM    108  CD2 TYR     7      -2.185   4.657  -1.522  1.00  0.00           C
ATOM    109  CE1 TYR     7      -4.218   2.725  -1.799  1.00  0.00           C
ATOM    110  CE2 TYR     7      -3.538   5.047  -1.489  1.00  0.00           C
ATOM    111  CZ  TYR     7      -4.556   4.083  -1.632  1.00  0.00           C
ATOM    112  OH  TYR     7      -5.853   4.478  -1.573  1.00  0.00           O
ATOM    113  HA  TYR     7       0.274   2.555  -3.684  1.00  0.00           H
ATOM    114  HB2 TYR     7       0.062   3.351  -0.865  1.00  0.00           H
ATOM    115  HB3 TYR     7      -0.302   1.802  -1.576  1.00  0.00           H
ATOM    116  HD1 TYR     7      -2.614   1.299  -1.959  1.00  0.00           H
ATOM    117  HD2 TYR     7      -1.411   5.395  -1.365  1.00  0.00           H
ATOM    118  HE1 TYR     7      -4.998   1.981  -1.874  1.00  0.00           H
ATOM    119  HE2 TYR     7      -3.819   6.074  -1.321  1.00  0.00           H
ATOM    120  HH  TYR     7      -6.488   3.791  -1.794  1.00  0.00           H
ATOM    121  H   PHE     8      -1.193   3.644  -4.770  1.00  0.00           H
ATOM    122  N   PHE     8      -0.782   4.546  -4.548  1.00  0.00           N
ATOM    123  CA  PHE     8      -1.154   5.681  -5.380  1.00  0.00           C
ATOM    124  C   PHE     8      -2.626   6.059  -5.206  1.00  0.00           C
ATOM    125  O   PHE     8      -3.513   5.268  -5.503  1.00  0.00           O
ATOM    126  CB  PHE     8      -0.733   5.411  -6.829  1.00  0.00           C
ATOM    127  CG  PHE     8       0.773   5.289  -7.008  1.00  0.00           C
ATOM    128  CD1 PHE     8       1.406   4.044  -6.818  1.00  0.00           C
ATOM    129  CD2 PHE     8       1.550   6.424  -7.311  1.00  0.00           C
ATOM    130  CE1 PHE     8       2.805   3.937  -6.923  1.00  0.00           C
ATOM    131  CE2 PHE     8       2.948   6.315  -7.426  1.00  0.00           C
ATOM    132  CZ  PHE     8       3.577   5.073  -7.229  1.00  0.00           C
ATOM    133  HA  PHE     8      -0.575   6.549  -5.064  1.00  0.00           H
ATOM    134  HB2 PHE     8      -1.084   6.238  -7.445  1.00  0.00           H
ATOM    135  HB3 PHE     8      -1.216   4.499  -7.183  1.00  0.00           H
ATOM    136  HD1 PHE     8       0.819   3.174  -6.555  1.00  0.00           H
ATOM    137  HD2 PHE     8       1.075   7.384  -7.453  1.00  0.00           H
ATOM    138  HE1 PHE     8       3.288   2.987  -6.745  1.00  0.00           H
ATOM    139  HE2 PHE     8       3.541   7.191  -7.663  1.00  0.00           H
ATOM    140  HZ  PHE     8       4.653   4.997  -7.309  1.00  0.00           H
ATOM    141  H   THR     9      -2.118   7.863  -4.454  1.00  0.00           H
ATOM    142  N   THR     9      -2.894   7.256  -4.677  1.00  0.00           N
ATOM    143  CA  THR     9      -4.257   7.719  -4.325  1.00  0.00           C
ATOM    144  C   THR     9      -5.215   7.929  -5.501  1.00  0.00           C
ATOM    145  O   THR     9      -6.427   7.891  -5.327  1.00  0.00           O
ATOM    146  CB  THR     9      -4.195   8.978  -3.442  1.00  0.00           C
ATOM    147  OG1 THR     9      -3.169   8.846  -2.479  1.00  0.00           O
ATOM    148  CG2 THR     9      -5.497   9.353  -2.738  1.00  0.00           C
ATOM    149  HA  THR     9      -4.719   6.936  -3.721  1.00  0.00           H
ATOM    150  HB  THR     9      -3.910   9.814  -4.081  1.00  0.00           H
ATOM    151  HG1 THR     9      -2.751   7.992  -2.603  1.00  0.00           H
ATOM    152 HG21 THR     9      -5.313  10.161  -2.029  1.00  0.00           H
ATOM    153 HG22 THR     9      -5.909   8.492  -2.211  1.00  0.00           H
ATOM    154 HG23 THR     9      -6.225   9.705  -3.470  1.00  0.00           H
ATOM    155  H   LYS    10      -3.685   7.978  -6.803  1.00  0.00           H
ATOM    156  N   LYS    10      -4.684   8.068  -6.722  1.00  0.00           N
ATOM    157  CA  LYS    10      -5.477   8.078  -7.962  1.00  0.00           C
ATOM    158  C   LYS    10      -5.952   6.666  -8.318  1.00  0.00           C
ATOM    159  O   LYS    10      -7.146   6.395  -8.349  1.00  0.00           O
ATOM    160  CB  LYS    10      -4.671   8.731  -9.102  1.00  0.00           C
ATOM    161  CG  LYS    10      -4.329  10.201  -8.798  1.00  0.00           C
ATOM    162  CD  LYS    10      -3.551  10.852  -9.949  1.00  0.00           C
ATOM    163  CE  LYS    10      -3.248  12.318  -9.606  1.00  0.00           C
ATOM    164  NZ  LYS    10      -2.517  13.011 -10.699  1.00  0.00           N
ATOM    165  HA  LYS    10      -6.388   8.656  -7.803  1.00  0.00           H
ATOM    166  HB2 LYS    10      -5.262   8.687 -10.019  1.00  0.00           H
ATOM    167  HB3 LYS    10      -3.747   8.171  -9.261  1.00  0.00           H
ATOM    168  HG2 LYS    10      -5.254  10.754  -8.629  1.00  0.00           H
ATOM    169  HG3 LYS    10      -3.720  10.258  -7.895  1.00  0.00           H
ATOM    170  HD2 LYS    10      -4.152  10.801 -10.859  1.00  0.00           H
ATOM    171  HD3 LYS    10      -2.618  10.307 -10.105  1.00  0.00           H
ATOM    172  HE2 LYS    10      -2.658  12.346  -8.685  1.00  0.00           H
ATOM    173  HE3 LYS    10      -4.195  12.831  -9.409  1.00  0.00           H
ATOM    174  HZ1 LYS    10      -2.334  13.976 -10.448  1.00  0.00           H
ATOM    175  HZ2 LYS    10      -1.631  12.557 -10.882  1.00  0.00           H
ATOM    176  HZ3 LYS    10      -3.062  13.006 -11.552  1.00  0.00           H
ATOM    177  H   ASP    11      -4.053   6.049  -8.430  1.00  0.00           H
ATOM    178  N   ASP    11      -5.012   5.729  -8.339  1.00  0.00           N
ATOM    179  CA  ASP    11      -5.214   4.317  -8.668  1.00  0.00           C
ATOM    180  C   ASP    11      -5.950   3.557  -7.547  1.00  0.00           C
ATOM    181  O   ASP    11      -6.283   2.388  -7.723  1.00  0.00           O
ATOM    182  CB  ASP    11      -3.830   3.653  -8.856  1.00  0.00           C
ATOM    183  CG  ASP    11      -2.813   4.423  -9.718  1.00  0.00           C
ATOM    184  OD1 ASP    11      -1.981   3.721 -10.342  1.00  0.00           O
ATOM    185  OD2 ASP    11      -2.565   5.620  -9.431  1.00  0.00           O
ATOM    186  HA  ASP    11      -5.791   4.240  -9.590  1.00  0.00           H
ATOM    187  HB2 ASP    11      -3.389   3.507  -7.869  1.00  0.00           H
ATOM    188  HB3 ASP    11      -3.982   2.655  -9.275  1.00  0.00           H
ATOM    189  H   ASN    12      -5.549   5.039  -6.271  1.00  0.00           H
ATOM    190  N   ASN    12      -5.973   4.125  -6.338  1.00  0.00           N
ATOM    191  CA  ASN    12      -6.382   3.487  -5.085  1.00  0.00           C
ATOM    192  C   ASN    12      -5.666   2.150  -4.789  1.00  0.00           C
ATOM    193  O   ASN    12      -6.161   1.311  -4.040  1.00  0.00           O
ATOM    194  CB  ASN    12      -7.917   3.465  -5.000  1.00  0.00           C
ATOM    195  CG  ASN    12      -8.437   4.848  -4.665  1.00  0.00           C
ATOM    196  ND2 ASN    12      -8.633   5.708  -5.639  1.00  0.00           N
ATOM    197  OD1 ASN    12      -8.528   5.209  -3.506  1.00  0.00           O
ATOM    198  HA  ASN    12      -6.037   4.148  -4.292  1.00  0.00           H
ATOM    199  HB2 ASN    12      -8.239   2.793  -4.204  1.00  0.00           H
ATOM    200  HB3 ASN    12      -8.344   3.114  -5.938  1.00  0.00           H
ATOM    201 HD21 ASN    12      -8.749   6.664  -5.353  1.00  0.00           H
ATOM    202 HD22 ASN    12      -8.391   5.483  -6.591  1.00  0.00           H
ATOM    203  H   THR    13      -4.105   2.737  -5.891  1.00  0.00           H
ATOM    204  N   THR    13      -4.460   1.972  -5.336  1.00  0.00           N
ATOM    205  CA  THR    13      -3.788   0.669  -5.458  1.00  0.00           C
ATOM    206  C   THR    13      -2.380   0.753  -4.871  1.00  0.00           C
ATOM    207  O   THR    13      -1.627   1.690  -5.152  1.00  0.00           O
ATOM    208  CB  THR    13      -3.741   0.262  -6.941  1.00  0.00           C
ATOM    209  OG1 THR    13      -5.037  -0.023  -7.401  1.00  0.00           O
ATOM    210  CG2 THR    13      -2.921  -0.997  -7.217  1.00  0.00           C
ATOM    211  HA  THR    13      -4.355  -0.091  -4.920  1.00  0.00           H
ATOM    212  HB  THR    13      -3.324   1.080  -7.529  1.00  0.00           H
ATOM    213 HG21 THR    13      -3.052  -1.289  -8.260  1.00  0.00           H
ATOM    214 HG22 THR    13      -3.259  -1.813  -6.578  1.00  0.00           H
ATOM    215 HG23 THR    13      -1.864  -0.807  -7.045  1.00  0.00           H
ATOM    216  HG1 THR    13      -5.537   0.809  -7.502  1.00  0.00           H
ATOM    217  H   TYR    14      -2.603  -1.069  -4.035  1.00  0.00           H
ATOM    218  N   TYR    14      -1.987  -0.273  -4.106  1.00  0.00           N
ATOM    219  CA  TYR    14      -0.614  -0.450  -3.622  1.00  0.00           C
ATOM    220  C   TYR    14       0.161  -1.264  -4.670  1.00  0.00           C
ATOM    221  O   TYR    14      -0.365  -2.203  -5.265  1.00  0.00           O
ATOM    222  CB  TYR    14      -0.618  -1.150  -2.247  1.00  0.00           C
ATOM    223  CG  TYR    14      -1.022  -2.615  -2.232  1.00  0.00           C
ATOM    224  CD1 TYR    14      -0.034  -3.620  -2.153  1.00  0.00           C
ATOM    225  CD2 TYR    14      -2.383  -2.977  -2.283  1.00  0.00           C
ATOM    226  CE1 TYR    14      -0.405  -4.977  -2.151  1.00  0.00           C
ATOM    227  CE2 TYR    14      -2.756  -4.336  -2.289  1.00  0.00           C
ATOM    228  CZ  TYR    14      -1.766  -5.340  -2.229  1.00  0.00           C
ATOM    229  OH  TYR    14      -2.108  -6.654  -2.229  1.00  0.00           O
ATOM    230  HA  TYR    14      -0.135   0.519  -3.514  1.00  0.00           H
ATOM    231  HB2 TYR    14      -1.282  -0.605  -1.576  1.00  0.00           H
ATOM    232  HB3 TYR    14       0.385  -1.064  -1.828  1.00  0.00           H
ATOM    233  HD1 TYR    14       1.012  -3.352  -2.097  1.00  0.00           H
ATOM    234  HD2 TYR    14      -3.148  -2.213  -2.313  1.00  0.00           H
ATOM    235  HE1 TYR    14       0.340  -5.757  -2.097  1.00  0.00           H
ATOM    236  HE2 TYR    14      -3.800  -4.607  -2.336  1.00  0.00           H
ATOM    237  HH  TYR    14      -3.044  -6.787  -2.377  1.00  0.00           H
ATOM    238  H   LYS    15       1.781  -0.073  -4.441  1.00  0.00           H
ATOM    239  N   LYS    15       1.433  -0.917  -4.889  1.00  0.00           N
ATOM    240  CA  LYS    15       2.317  -1.562  -5.871  1.00  0.00           C
ATOM    241  C   LYS    15       3.636  -1.952  -5.207  1.00  0.00           C
ATOM    242  O   LYS    15       4.310  -1.111  -4.609  1.00  0.00           O
ATOM    243  CB  LYS    15       2.539  -0.625  -7.074  1.00  0.00           C
ATOM    244  CG  LYS    15       1.233  -0.219  -7.783  1.00  0.00           C
ATOM    245  CD  LYS    15       1.498   0.766  -8.928  1.00  0.00           C
ATOM    246  CE  LYS    15       0.162   1.279  -9.479  1.00  0.00           C
ATOM    247  NZ  LYS    15       0.346   2.417 -10.409  1.00  0.00           N
ATOM    248  HA  LYS    15       1.843  -2.473  -6.239  1.00  0.00           H
ATOM    249  HB2 LYS    15       3.194  -1.122  -7.793  1.00  0.00           H
ATOM    250  HB3 LYS    15       3.041   0.279  -6.724  1.00  0.00           H
ATOM    251  HG2 LYS    15       0.563   0.266  -7.073  1.00  0.00           H
ATOM    252  HG3 LYS    15       0.742  -1.110  -8.178  1.00  0.00           H
ATOM    253  HD2 LYS    15       2.057   0.267  -9.721  1.00  0.00           H
ATOM    254  HD3 LYS    15       2.087   1.602  -8.548  1.00  0.00           H
ATOM    255  HE2 LYS    15      -0.368   0.460  -9.977  1.00  0.00           H
ATOM    256  HE3 LYS    15      -0.458   1.606  -8.639  1.00  0.00           H
ATOM    257  HZ1 LYS    15      -0.567   2.832 -10.634  1.00  0.00           H
ATOM    258  HZ2 LYS    15       0.803   2.137 -11.262  1.00  0.00           H
ATOM    259  HZ3 LYS    15       0.845   3.175  -9.969  1.00  0.00           H
ATOM    260  H   TYR    16       3.402  -3.877  -5.767  1.00  0.00           H
ATOM    261  N   TYR    16       3.987  -3.236  -5.256  1.00  0.00           N
ATOM    262  CA  TYR    16       5.273  -3.722  -4.751  1.00  0.00           C
ATOM    263  C   TYR    16       6.463  -3.315  -5.642  1.00  0.00           C
ATOM    264  O   TYR    16       6.303  -3.169  -6.855  1.00  0.00           O
ATOM    265  CB  TYR    16       5.211  -5.228  -4.456  1.00  0.00           C
ATOM    266  CG  TYR    16       6.539  -5.789  -3.994  1.00  0.00           C
ATOM    267  CD1 TYR    16       6.961  -5.537  -2.671  1.00  0.00           C
ATOM    268  CD2 TYR    16       7.399  -6.449  -4.890  1.00  0.00           C
ATOM    269  CE1 TYR    16       8.239  -5.934  -2.251  1.00  0.00           C
ATOM    270  CE2 TYR    16       8.683  -6.851  -4.469  1.00  0.00           C
ATOM    271  CZ  TYR    16       9.109  -6.588  -3.151  1.00  0.00           C
ATOM    272  OH  TYR    16      10.349  -6.941  -2.726  1.00  0.00           O
ATOM    273  HA  TYR    16       5.445  -3.240  -3.787  1.00  0.00           H
ATOM    274  HB2 TYR    16       4.911  -5.751  -5.366  1.00  0.00           H
ATOM    275  HB3 TYR    16       4.453  -5.420  -3.696  1.00  0.00           H
ATOM    276  HD1 TYR    16       6.307  -5.012  -1.985  1.00  0.00           H
ATOM    277  HD2 TYR    16       7.088  -6.622  -5.914  1.00  0.00           H
ATOM    278  HE1 TYR    16       8.587  -5.720  -1.253  1.00  0.00           H
ATOM    279  HE2 TYR    16       9.354  -7.327  -5.169  1.00  0.00           H
ATOM    280  HH  TYR    16      10.918  -7.194  -3.455  1.00  0.00           H
ATOM    281  H   LYS    17       7.760  -3.296  -4.084  1.00  0.00           H
ATOM    282  N   LYS    17       7.644  -3.064  -5.064  1.00  0.00           N
ATOM    283  CA  LYS    17       8.820  -2.618  -5.827  1.00  0.00           C
ATOM    284  C   LYS    17       9.549  -3.778  -6.500  1.00  0.00           C
ATOM    285  O   LYS    17      10.242  -4.540  -5.839  1.00  0.00           O
ATOM    286  CB  LYS    17       9.761  -1.787  -4.943  1.00  0.00           C
ATOM    287  CG  LYS    17       9.104  -0.441  -4.626  1.00  0.00           C
ATOM    288  CD  LYS    17       9.972   0.438  -3.725  1.00  0.00           C
ATOM    289  CE  LYS    17       9.129   1.668  -3.393  1.00  0.00           C
ATOM    290  NZ  LYS    17       9.924   2.806  -2.881  1.00  0.00           N
ATOM    291  HA  LYS    17       8.473  -1.965  -6.629  1.00  0.00           H
ATOM    292  HB2 LYS    17      10.698  -1.609  -5.477  1.00  0.00           H
ATOM    293  HB3 LYS    17       9.978  -2.331  -4.021  1.00  0.00           H
ATOM    294  HG2 LYS    17       8.150  -0.616  -4.135  1.00  0.00           H
ATOM    295  HG3 LYS    17       8.911   0.091  -5.560  1.00  0.00           H
ATOM    296  HD2 LYS    17      10.871   0.727  -4.269  1.00  0.00           H
ATOM    297  HD3 LYS    17      10.237  -0.096  -2.811  1.00  0.00           H
ATOM    298  HE2 LYS    17       8.348   1.392  -2.677  1.00  0.00           H
ATOM    299  HE3 LYS    17       8.616   1.979  -4.309  1.00  0.00           H
ATOM    300  HZ1 LYS    17      10.682   3.029  -3.504  1.00  0.00           H
ATOM    301  HZ2 LYS    17       9.323   3.636  -2.870  1.00  0.00           H
ATOM    302  HZ3 LYS    17      10.250   2.650  -1.942  1.00  0.00           H
ATOM    303  H   ILE    18       8.908  -3.134  -8.284  1.00  0.00           H
ATOM    304  N   ILE    18       9.556  -3.758  -7.834  1.00  0.00           N
ATOM    305  CA  ILE    18      10.248  -4.749  -8.676  1.00  0.00           C
ATOM    306  C   ILE    18      11.780  -4.723  -8.472  1.00  0.00           C
ATOM    307  O   ILE    18      12.397  -5.780  -8.384  1.00  0.00           O
ATOM    308  CB  ILE    18       9.821  -4.567 -10.158  1.00  0.00           C
ATOM    309  CG1 ILE    18       8.291  -4.775 -10.328  1.00  0.00           C
ATOM    310  CG2 ILE    18      10.574  -5.533 -11.091  1.00  0.00           C
ATOM    311  CD1 ILE    18       7.726  -4.276 -11.666  1.00  0.00           C
ATOM    312  HA  ILE    18       9.922  -5.742  -8.363  1.00  0.00           H
ATOM    313  HB  ILE    18      10.066  -3.547 -10.458  1.00  0.00           H
ATOM    314 HG12 ILE    18       7.751  -4.235  -9.552  1.00  0.00           H
ATOM    315 HG13 ILE    18       8.051  -5.833 -10.214  1.00  0.00           H
ATOM    316 HD11 ILE    18       6.639  -4.373 -11.655  1.00  0.00           H
ATOM    317 HD12 ILE    18       8.112  -4.867 -12.496  1.00  0.00           H
ATOM    318 HD13 ILE    18       7.983  -3.227 -11.813  1.00  0.00           H
ATOM    319 HG21 ILE    18      10.260  -5.396 -12.124  1.00  0.00           H
ATOM    320 HG22 ILE    18      11.647  -5.350 -11.051  1.00  0.00           H
ATOM    321 HG23 ILE    18      10.381  -6.566 -10.797  1.00  0.00           H
ATOM    322  H   ASP    19      11.845  -2.712  -8.232  1.00  0.00           H
ATOM    323  N   ASP    19      12.381  -3.560  -8.183  1.00  0.00           N
ATOM    324  CA  ASP    19      13.734  -3.496  -7.615  1.00  0.00           C
ATOM    325  C   ASP    19      13.860  -3.960  -6.153  1.00  0.00           C
ATOM    326  O   ASP    19      13.871  -3.126  -5.243  1.00  0.00           O
ATOM    327  CB  ASP    19      14.384  -2.112  -7.761  1.00  0.00           C
ATOM    328  CG  ASP    19      14.769  -1.743  -9.188  1.00  0.00           C
ATOM    329  OD1 ASP    19      15.923  -1.251  -9.298  1.00  0.00           O
ATOM    330  OD2 ASP    19      13.837  -1.192  -9.807  1.00  0.00           O
ATOM    331  HA  ASP    19      14.352  -4.180  -8.199  1.00  0.00           H
ATOM    332  HB2 ASP    19      15.295  -2.098  -7.161  1.00  0.00           H
ATOM    333  HB3 ASP    19      13.702  -1.359  -7.353  1.00  0.00           H
ATOM    334  H   GLY    20      14.183  -5.839  -6.771  1.00  0.00           H
ATOM    335  N   GLY    20      14.246  -5.222  -5.971  1.00  0.00           N
ATOM    336  CA  GLY    20      15.037  -5.685  -4.831  1.00  0.00           C
ATOM    337  C   GLY    20      16.489  -5.940  -5.246  1.00  0.00           C
ATOM    338  O   GLY    20      16.728  -6.526  -6.297  1.00  0.00           O
ATOM    339  HA2 GLY    20      14.617  -6.614  -4.454  1.00  0.00           H
ATOM    340  HA3 GLY    20      15.016  -4.950  -4.028  1.00  0.00           H
ATOM    341  H   LYS    21      17.204  -4.998  -3.606  1.00  0.00           H
ATOM    342  N   LYS    21      17.468  -5.459  -4.467  1.00  0.00           N
ATOM    343  CA  LYS    21      18.915  -5.616  -4.708  1.00  0.00           C
ATOM    344  C   LYS    21      19.659  -5.603  -3.372  1.00  0.00           C
ATOM    345  O   LYS    21      19.293  -4.803  -2.515  1.00  0.00           O
ATOM    346  CB  LYS    21      19.479  -4.483  -5.602  1.00  0.00           C
ATOM    347  CG  LYS    21      18.787  -4.327  -6.962  1.00  0.00           C
ATOM    348  CD  LYS    21      19.425  -3.231  -7.821  1.00  0.00           C
ATOM    349  CE  LYS    21      18.593  -3.101  -9.102  1.00  0.00           C
ATOM    350  NZ  LYS    21      19.069  -2.009  -9.981  1.00  0.00           N
ATOM    351  HA  LYS    21      19.096  -6.578  -5.193  1.00  0.00           H
ATOM    352  HB2 LYS    21      19.400  -3.539  -5.061  1.00  0.00           H
ATOM    353  HB3 LYS    21      20.539  -4.677  -5.776  1.00  0.00           H
ATOM    354  HG2 LYS    21      17.742  -4.062  -6.805  1.00  0.00           H
ATOM    355  HG3 LYS    21      18.840  -5.274  -7.500  1.00  0.00           H
ATOM    356  HD2 LYS    21      20.453  -3.504  -8.063  1.00  0.00           H
ATOM    357  HD3 LYS    21      19.418  -2.288  -7.273  1.00  0.00           H
ATOM    358  HE2 LYS    21      17.552  -2.905  -8.823  1.00  0.00           H
ATOM    359  HE3 LYS    21      18.619  -4.054  -9.637  1.00  0.00           H
ATOM    360  HZ1 LYS    21      18.464  -1.940 -10.791  1.00  0.00           H
ATOM    361  HZ2 LYS    21      19.016  -1.127  -9.493  1.00  0.00           H
ATOM    362  HZ3 LYS    21      20.019  -2.176 -10.285  1.00  0.00           H
ATOM    363  H   THR    22      21.115  -6.744  -4.154  1.00  0.00           H
ATOM    364  N   THR    22      20.857  -6.187  -3.357  1.00  0.00           N
ATOM    365  CA  THR    22      21.970  -5.729  -2.511  1.00  0.00           C
ATOM    366  C   THR    22      23.128  -5.235  -3.367  1.00  0.00           C
ATOM    367  O   THR    22      23.577  -5.943  -4.260  1.00  0.00           O
ATOM    368  CB  THR    22      22.425  -6.759  -1.469  1.00  0.00           C
ATOM    369  OG1 THR    22      21.307  -7.265  -0.781  1.00  0.00           O
ATOM    370  CG2 THR    22      23.366  -6.139  -0.433  1.00  0.00           C
ATOM    371  HA  THR    22      21.624  -4.874  -1.932  1.00  0.00           H
ATOM    372  HB  THR    22      22.933  -7.586  -1.964  1.00  0.00           H
ATOM    373 HG21 THR    22      23.590  -6.877   0.340  1.00  0.00           H
ATOM    374 HG22 THR    22      24.302  -5.844  -0.906  1.00  0.00           H
ATOM    375 HG23 THR    22      22.901  -5.270   0.034  1.00  0.00           H
ATOM    376  HG1 THR    22      20.981  -8.031  -1.257  1.00  0.00           H
ATOM    377  H   TYR    23      22.981  -3.426  -2.501  1.00  0.00           H
ATOM    378  N   TYR    23      23.422  -3.944  -3.250  1.00  0.00           N
ATOM    379  CA  TYR    23      24.399  -3.171  -4.021  1.00  0.00           C
ATOM    380  C   TYR    23      24.505  -1.824  -3.266  1.00  0.00           C
ATOM    381  O   TYR    23      23.776  -1.585  -2.297  1.00  0.00           O
ATOM    382  CB  TYR    23      23.843  -2.934  -5.442  1.00  0.00           C
ATOM    383  CG  TYR    23      24.878  -2.436  -6.436  1.00  0.00           C
ATOM    384  CD1 TYR    23      25.905  -3.299  -6.873  1.00  0.00           C
ATOM    385  CD2 TYR    23      24.835  -1.111  -6.908  1.00  0.00           C
ATOM    386  CE1 TYR    23      26.882  -2.834  -7.770  1.00  0.00           C
ATOM    387  CE2 TYR    23      25.817  -0.636  -7.800  1.00  0.00           C
ATOM    388  CZ  TYR    23      26.846  -1.500  -8.234  1.00  0.00           C
ATOM    389  OH  TYR    23      27.804  -1.069  -9.092  1.00  0.00           O
ATOM    390  HA  TYR    23      25.365  -3.678  -4.055  1.00  0.00           H
ATOM    391  HB2 TYR    23      23.450  -3.871  -5.838  1.00  0.00           H
ATOM    392  HB3 TYR    23      23.007  -2.233  -5.393  1.00  0.00           H
ATOM    393  HD1 TYR    23      25.946  -4.323  -6.518  1.00  0.00           H
ATOM    394  HD2 TYR    23      24.048  -0.446  -6.577  1.00  0.00           H
ATOM    395  HE1 TYR    23      27.672  -3.484  -8.115  1.00  0.00           H
ATOM    396  HE2 TYR    23      25.781   0.383  -8.153  1.00  0.00           H
ATOM    397  HH  TYR    23      27.747  -0.134  -9.295  1.00  0.00           H
ATOM    398  H   LEU    24      25.825  -1.099  -4.610  1.00  0.00           H
ATOM    399  N   LEU    24      25.315  -0.886  -3.766  1.00  0.00           N
ATOM    400  CA  LEU    24      25.244   0.518  -3.339  1.00  0.00           C
ATOM    401  C   LEU    24      23.885   1.160  -3.710  1.00  0.00           C
ATOM    402  O   LEU    24      23.144   0.658  -4.557  1.00  0.00           O
ATOM    403  CB  LEU    24      26.460   1.290  -3.886  1.00  0.00           C
ATOM    404  CG  LEU    24      27.816   0.792  -3.336  1.00  0.00           C
ATOM    405  CD1 LEU    24      28.962   1.518  -4.037  1.00  0.00           C
ATOM    406  CD2 LEU    24      27.959   1.033  -1.831  1.00  0.00           C
ATOM    407  HA  LEU    24      25.293   0.539  -2.250  1.00  0.00           H
ATOM    408  HB2 LEU    24      26.466   1.200  -4.974  1.00  0.00           H
ATOM    409  HB3 LEU    24      26.355   2.347  -3.640  1.00  0.00           H
ATOM    410  HG  LEU    24      27.924  -0.275  -3.533  1.00  0.00           H
ATOM    411 HD11 LEU    24      28.921   1.330  -5.110  1.00  0.00           H
ATOM    412 HD12 LEU    24      29.918   1.148  -3.661  1.00  0.00           H
ATOM    413 HD13 LEU    24      28.901   2.591  -3.853  1.00  0.00           H
ATOM    414 HD21 LEU    24      27.239   0.433  -1.278  1.00  0.00           H
ATOM    415 HD22 LEU    24      27.815   2.089  -1.601  1.00  0.00           H
ATOM    416 HD23 LEU    24      28.957   0.736  -1.505  1.00  0.00           H
ATOM    417  H   ALA    25      24.110   2.522  -2.243  1.00  0.00           H
ATOM    418  N   ALA    25      23.469   2.161  -2.932  1.00  0.00           N
ATOM    419  CA  ALA    25      22.065   2.560  -2.819  1.00  0.00           C
ATOM    420  C   ALA    25      21.436   3.049  -4.142  1.00  0.00           C
ATOM    421  O   ALA    25      21.938   3.969  -4.782  1.00  0.00           O
ATOM    422  CB  ALA    25      21.949   3.616  -1.713  1.00  0.00           C
ATOM    423  HA  ALA    25      21.509   1.680  -2.494  1.00  0.00           H
ATOM    424  HB1 ALA    25      22.347   3.222  -0.776  1.00  0.00           H
ATOM    425  HB2 ALA    25      22.509   4.511  -1.993  1.00  0.00           H
ATOM    426  HB3 ALA    25      20.904   3.891  -1.565  1.00  0.00           H
ATOM    427  H   LYS    26      19.867   1.821  -3.868  1.00  0.00           H
ATOM    428  N   LYS    26      20.211   2.579  -4.436  1.00  0.00           N
ATOM    429  CA  LYS    26      19.431   2.985  -5.627  1.00  0.00           C
ATOM    430  C   LYS    26      19.073   4.482  -5.665  1.00  0.00           C
ATOM    431  O   LYS    26      18.859   5.028  -6.744  1.00  0.00           O
ATOM    432  CB  LYS    26      18.175   2.090  -5.749  1.00  0.00           C
ATOM    433  CG  LYS    26      17.269   2.537  -6.911  1.00  0.00           C
ATOM    434  CD  LYS    26      16.153   1.561  -7.293  1.00  0.00           C
ATOM    435  CE  LYS    26      15.420   2.185  -8.494  1.00  0.00           C
ATOM    436  NZ  LYS    26      14.484   1.249  -9.153  1.00  0.00           N
ATOM    437  HA  LYS    26      20.061   2.824  -6.504  1.00  0.00           H
ATOM    438  HB2 LYS    26      18.495   1.059  -5.911  1.00  0.00           H
ATOM    439  HB3 LYS    26      17.602   2.136  -4.822  1.00  0.00           H
ATOM    440  HG2 LYS    26      16.798   3.485  -6.649  1.00  0.00           H
ATOM    441  HG3 LYS    26      17.896   2.688  -7.791  1.00  0.00           H
ATOM    442  HD2 LYS    26      15.474   1.421  -6.451  1.00  0.00           H
ATOM    443  HD3 LYS    26      16.590   0.603  -7.572  1.00  0.00           H
ATOM    444  HE2 LYS    26      16.170   2.497  -9.229  1.00  0.00           H
ATOM    445  HE3 LYS    26      14.884   3.076  -8.155  1.00  0.00           H
ATOM    446  HZ1 LYS    26      13.764   0.887  -8.551  1.00  0.00           H
ATOM    447  HZ2 LYS    26      14.054   1.614  -9.989  1.00  0.00           H
ATOM    448  HZ3 LYS    26      14.952   0.380  -9.437  1.00  0.00           H
ATOM    449  H   TYR    27      19.168   4.619  -3.666  1.00  0.00           H
ATOM    450  N   TYR    27      18.882   5.099  -4.503  1.00  0.00           N
ATOM    451  CA  TYR    27      18.528   6.513  -4.362  1.00  0.00           C
ATOM    452  C   TYR    27      19.697   7.135  -3.573  1.00  0.00           C
ATOM    453  O   TYR    27      20.007   6.624  -2.494  1.00  0.00           O
ATOM    454  CB  TYR    27      17.198   6.631  -3.591  1.00  0.00           C
ATOM    455  CG  TYR    27      16.066   5.742  -4.094  1.00  0.00           C
ATOM    456  CD1 TYR    27      15.817   4.494  -3.491  1.00  0.00           C
ATOM    457  CD2 TYR    27      15.242   6.178  -5.153  1.00  0.00           C
ATOM    458  CE1 TYR    27      14.753   3.684  -3.934  1.00  0.00           C
ATOM    459  CE2 TYR    27      14.168   5.381  -5.594  1.00  0.00           C
ATOM    460  CZ  TYR    27      13.916   4.134  -4.977  1.00  0.00           C
ATOM    461  OH  TYR    27      12.871   3.365  -5.386  1.00  0.00           O
ATOM    462  HA  TYR    27      18.400   6.977  -5.338  1.00  0.00           H
ATOM    463  HB2 TYR    27      17.375   6.385  -2.543  1.00  0.00           H
ATOM    464  HB3 TYR    27      16.873   7.672  -3.619  1.00  0.00           H
ATOM    465  HD1 TYR    27      16.439   4.173  -2.664  1.00  0.00           H
ATOM    466  HD2 TYR    27      15.428   7.144  -5.607  1.00  0.00           H
ATOM    467  HE1 TYR    27      14.567   2.738  -3.450  1.00  0.00           H
ATOM    468  HE2 TYR    27      13.535   5.726  -6.396  1.00  0.00           H
ATOM    469  HH  TYR    27      13.032   2.446  -5.164  1.00  0.00           H
ATOM    470  N   PRO    28      20.351   8.211  -4.065  1.00  0.00           N
ATOM    471  CA  PRO    28      21.542   8.782  -3.419  1.00  0.00           C
ATOM    472  C   PRO    28      21.313   9.367  -2.017  1.00  0.00           C
ATOM    473  O   PRO    28      22.262   9.548  -1.262  1.00  0.00           O
ATOM    474  CB  PRO    28      22.043   9.872  -4.372  1.00  0.00           C
ATOM    475  CG  PRO    28      21.554   9.402  -5.738  1.00  0.00           C
ATOM    476  CD  PRO    28      20.206   8.768  -5.407  1.00  0.00           C
ATOM    477  HA  PRO    28      22.300   8.001  -3.342  1.00  0.00           H
ATOM    478  HB2 PRO    28      23.130   9.965  -4.341  1.00  0.00           H
ATOM    479  HB3 PRO    28      21.572  10.828  -4.131  1.00  0.00           H
ATOM    480  HG2 PRO    28      21.451  10.230  -6.440  1.00  0.00           H
ATOM    481  HG3 PRO    28      22.233   8.642  -6.130  1.00  0.00           H
ATOM    482  HD2 PRO    28      19.989   8.002  -6.150  1.00  0.00           H
ATOM    483  HD3 PRO    28      19.425   9.529  -5.402  1.00  0.00           H
ATOM    484  H   SER    29      19.322   9.527  -2.328  1.00  0.00           H
ATOM    485  N   SER    29      20.070   9.708  -1.674  1.00  0.00           N
ATOM    486  CA  SER    29      19.661  10.139  -0.336  1.00  0.00           C
ATOM    487  C   SER    29      18.161   9.877  -0.157  1.00  0.00           C
ATOM    488  O   SER    29      17.449   9.620  -1.130  1.00  0.00           O
ATOM    489  CB  SER    29      19.987  11.629  -0.128  1.00  0.00           C
ATOM    490  OG  SER    29      19.048  12.453  -0.797  1.00  0.00           O
ATOM    491  HA  SER    29      20.209   9.555   0.404  1.00  0.00           H
ATOM    492  HB2 SER    29      20.996  11.837  -0.490  1.00  0.00           H
ATOM    493  HB3 SER    29      19.954  11.855   0.939  1.00  0.00           H
ATOM    494  HG  SER    29      19.434  13.331  -0.940  1.00  0.00           H
ATOM    495  H   ALA    30      18.279  10.228   1.834  1.00  0.00           H
ATOM    496  N   ALA    30      17.656  10.023   1.071  1.00  0.00           N
ATOM    497  CA  ALA    30      16.217  10.010   1.344  1.00  0.00           C
ATOM    498  C   ALA    30      15.472  11.250   0.800  1.00  0.00           C
ATOM    499  O   ALA    30      14.256  11.199   0.650  1.00  0.00           O
ATOM    500  CB  ALA    30      16.027   9.871   2.860  1.00  0.00           C
ATOM    501  HA  ALA    30      15.773   9.137   0.861  1.00  0.00           H
ATOM    502  HB1 ALA    30      14.961   9.821   3.090  1.00  0.00           H
ATOM    503  HB2 ALA    30      16.457  10.732   3.374  1.00  0.00           H
ATOM    504  HB3 ALA    30      16.507   8.959   3.215  1.00  0.00           H
ATOM    505  H   ALA    31      17.180  12.320   0.634  1.00  0.00           H
ATOM    506  N   ALA    31      16.178  12.355   0.532  1.00  0.00           N
ATOM    507  CA  ALA    31      15.595  13.604   0.037  1.00  0.00           C
ATOM    508  C   ALA    31      15.456  13.649  -1.498  1.00  0.00           C
ATOM    509  O   ALA    31      14.543  14.285  -2.022  1.00  0.00           O
ATOM    510  CB  ALA    31      16.478  14.757   0.534  1.00  0.00           C
ATOM    511  HA  ALA    31      14.597  13.730   0.459  1.00  0.00           H
ATOM    512  HB1 ALA    31      16.536  14.744   1.623  1.00  0.00           H
ATOM    513  HB2 ALA    31      17.482  14.675   0.114  1.00  0.00           H
ATOM    514  HB3 ALA    31      16.046  15.708   0.217  1.00  0.00           H
ATOM    515  H   ASN    32      17.116  12.546  -1.739  1.00  0.00           H
ATOM    516  N   ASN    32      16.373  13.014  -2.236  1.00  0.00           N
ATOM    517  CA  ASN    32      16.569  13.257  -3.672  1.00  0.00           C
ATOM    518  C   ASN    32      15.606  12.445  -4.567  1.00  0.00           C
ATOM    519  O   ASN    32      16.017  11.662  -5.427  1.00  0.00           O
ATOM    520  CB  ASN    32      18.067  13.122  -4.018  1.00  0.00           C
ATOM    521  CG  ASN    32      18.938  14.208  -3.392  1.00  0.00           C
ATOM    522  ND2 ASN    32      20.223  14.201  -3.655  1.00  0.00           N
ATOM    523  OD1 ASN    32      18.549  14.952  -2.511  1.00  0.00           O
ATOM    524  HA  ASN    32      16.304  14.300  -3.859  1.00  0.00           H
ATOM    525  HB2 ASN    32      18.182  13.196  -5.098  1.00  0.00           H
ATOM    526  HB3 ASN    32      18.431  12.146  -3.700  1.00  0.00           H
ATOM    527 HD21 ASN    32      20.751  14.950  -3.239  1.00  0.00           H
ATOM    528 HD22 ASN    32      20.613  13.572  -4.328  1.00  0.00           H
ATOM    529  H   THR    33      14.067  13.208  -3.541  1.00  0.00           H
ATOM    530  N   THR    33      14.308  12.565  -4.290  1.00  0.00           N
ATOM    531  CA  THR    33      13.187  11.911  -4.980  1.00  0.00           C
ATOM    532  C   THR    33      12.572  12.786  -6.078  1.00  0.00           C
ATOM    533  O   THR    33      12.545  14.005  -5.943  1.00  0.00           O
ATOM    534  CB  THR    33      12.092  11.534  -3.971  1.00  0.00           C
ATOM    535  OG1 THR    33      11.508  12.692  -3.422  1.00  0.00           O
ATOM    536  CG2 THR    33      12.597  10.655  -2.828  1.00  0.00           C
ATOM    537  HA  THR    33      13.547  10.993  -5.440  1.00  0.00           H
ATOM    538  HB  THR    33      11.316  10.987  -4.503  1.00  0.00           H
ATOM    539 HG21 THR    33      11.770  10.430  -2.156  1.00  0.00           H
ATOM    540 HG22 THR    33      12.994   9.723  -3.225  1.00  0.00           H
ATOM    541 HG23 THR    33      13.368  11.167  -2.252  1.00  0.00           H
ATOM    542  HG1 THR    33      11.760  13.464  -3.942  1.00  0.00           H
ATOM    543  H   LYS    34      11.800  11.169  -7.006  1.00  0.00           H
ATOM    544  N   LYS    34      11.864  12.173  -7.040  1.00  0.00           N
ATOM    545  CA  LYS    34      10.909  12.872  -7.923  1.00  0.00           C
ATOM    546  C   LYS    34       9.470  12.675  -7.445  1.00  0.00           C
ATOM    547  O   LYS    34       9.061  11.532  -7.247  1.00  0.00           O
ATOM    548  CB  LYS    34      11.048  12.408  -9.379  1.00  0.00           C
ATOM    549  CG  LYS    34      12.418  12.725  -9.993  1.00  0.00           C
ATOM    550  CD  LYS    34      12.409  12.379 -11.487  1.00  0.00           C
ATOM    551  CE  LYS    34      13.744  12.763 -12.129  1.00  0.00           C
ATOM    552  NZ  LYS    34      13.695  12.581 -13.600  1.00  0.00           N
ATOM    553  HA  LYS    34      11.112  13.944  -7.898  1.00  0.00           H
ATOM    554  HB2 LYS    34      10.284  12.920  -9.962  1.00  0.00           H
ATOM    555  HB3 LYS    34      10.862  11.335  -9.445  1.00  0.00           H
ATOM    556  HG2 LYS    34      12.627  13.789  -9.872  1.00  0.00           H
ATOM    557  HG3 LYS    34      13.194  12.148  -9.488  1.00  0.00           H
ATOM    558  HD2 LYS    34      11.600  12.931 -11.973  1.00  0.00           H
ATOM    559  HD3 LYS    34      12.228  11.310 -11.611  1.00  0.00           H
ATOM    560  HE2 LYS    34      13.950  13.812 -11.891  1.00  0.00           H
ATOM    561  HE3 LYS    34      14.539  12.155 -11.686  1.00  0.00           H
ATOM    562  HZ1 LYS    34      14.566  12.868 -14.029  1.00  0.00           H
ATOM    563  HZ2 LYS    34      12.944  13.142 -13.989  1.00  0.00           H
ATOM    564  HZ3 LYS    34      13.512  11.615 -13.835  1.00  0.00           H
ATOM    565  H   TYR    35       9.064  14.641  -7.656  1.00  0.00           H
ATOM    566  N   TYR    35       8.669  13.742  -7.434  1.00  0.00           N
ATOM    567  CA  TYR    35       7.279  13.694  -6.961  1.00  0.00           C
ATOM    568  C   TYR    35       6.352  12.756  -7.751  1.00  0.00           C
ATOM    569  O   TYR    35       5.655  11.937  -7.164  1.00  0.00           O
ATOM    570  CB  TYR    35       6.722  15.122  -6.837  1.00  0.00           C
ATOM    571  CG  TYR    35       5.253  15.197  -6.461  1.00  0.00           C
ATOM    572  CD1 TYR    35       4.899  15.303  -5.103  1.00  0.00           C
ATOM    573  CD2 TYR    35       4.243  15.138  -7.446  1.00  0.00           C
ATOM    574  CE1 TYR    35       3.544  15.343  -4.719  1.00  0.00           C
ATOM    575  CE2 TYR    35       2.889  15.169  -7.066  1.00  0.00           C
ATOM    576  CZ  TYR    35       2.535  15.271  -5.701  1.00  0.00           C
ATOM    577  OH  TYR    35       1.222  15.298  -5.354  1.00  0.00           O
ATOM    578  HA  TYR    35       7.295  13.288  -5.946  1.00  0.00           H
ATOM    579  HB2 TYR    35       7.310  15.670  -6.098  1.00  0.00           H
ATOM    580  HB3 TYR    35       6.850  15.629  -7.795  1.00  0.00           H
ATOM    581  HD1 TYR    35       5.675  15.345  -4.347  1.00  0.00           H
ATOM    582  HD2 TYR    35       4.508  15.060  -8.493  1.00  0.00           H
ATOM    583  HE1 TYR    35       3.287  15.418  -3.674  1.00  0.00           H
ATOM    584  HE2 TYR    35       2.108  15.118  -7.805  1.00  0.00           H
ATOM    585  HH  TYR    35       1.103  15.454  -4.415  1.00  0.00           H
ATOM    586  H   GLU    36       7.181  13.353  -9.492  1.00  0.00           H
ATOM    587  N   GLU    36       6.555  12.684  -9.069  1.00  0.00           N
ATOM    588  CA  GLU    36       5.838  11.774  -9.977  1.00  0.00           C
ATOM    589  C   GLU    36       6.031  10.291  -9.617  1.00  0.00           C
ATOM    590  O   GLU    36       5.209   9.439  -9.949  1.00  0.00           O
ATOM    591  CB  GLU    36       6.384  11.938 -11.405  1.00  0.00           C
ATOM    592  CG  GLU    36       6.495  13.378 -11.953  1.00  0.00           C
ATOM    593  CD  GLU    36       7.895  13.707 -12.526  1.00  0.00           C
ATOM    594  OE1 GLU    36       7.967  14.587 -13.406  1.00  0.00           O
ATOM    595  OE2 GLU    36       8.908  13.187 -11.988  1.00  0.00           O
ATOM    596  HA  GLU    36       4.775  11.994  -9.967  1.00  0.00           H
ATOM    597  HB2 GLU    36       5.758  11.366 -12.090  1.00  0.00           H
ATOM    598  HB3 GLU    36       7.363  11.463 -11.432  1.00  0.00           H
ATOM    599  HG2 GLU    36       6.265  14.104 -11.167  1.00  0.00           H
ATOM    600  HG3 GLU    36       5.727  13.515 -12.721  1.00  0.00           H
ATOM    601  H   LYS    37       7.796  10.742  -8.785  1.00  0.00           H
ATOM    602  N   LYS    37       7.207   9.969  -9.069  1.00  0.00           N
ATOM    603  CA  LYS    37       7.716   8.612  -8.856  1.00  0.00           C
ATOM    604  C   LYS    37       7.375   8.094  -7.454  1.00  0.00           C
ATOM    605  O   LYS    37       7.242   6.887  -7.261  1.00  0.00           O
ATOM    606  CB  LYS    37       9.226   8.652  -9.186  1.00  0.00           C
ATOM    607  CG  LYS    37      10.015   7.349  -8.987  1.00  0.00           C
ATOM    608  CD  LYS    37      10.460   7.129  -7.529  1.00  0.00           C
ATOM    609  CE  LYS    37      10.036   5.734  -7.043  1.00  0.00           C
ATOM    610  NZ  LYS    37      10.083   5.589  -5.572  1.00  0.00           N
ATOM    611  HA  LYS    37       7.223   7.934  -9.554  1.00  0.00           H
ATOM    612  HB2 LYS    37       9.322   8.946 -10.232  1.00  0.00           H
ATOM    613  HB3 LYS    37       9.706   9.433  -8.597  1.00  0.00           H
ATOM    614  HG2 LYS    37      10.911   7.403  -9.602  1.00  0.00           H
ATOM    615  HG3 LYS    37       9.422   6.513  -9.354  1.00  0.00           H
ATOM    616  HD2 LYS    37      11.542   7.230  -7.454  1.00  0.00           H
ATOM    617  HD3 LYS    37      10.017   7.885  -6.883  1.00  0.00           H
ATOM    618  HE2 LYS    37      10.650   4.973  -7.517  1.00  0.00           H
ATOM    619  HE3 LYS    37       9.005   5.560  -7.353  1.00  0.00           H
ATOM    620  HZ1 LYS    37      10.993   5.342  -5.217  1.00  0.00           H
ATOM    621  HZ2 LYS    37       9.836   6.451  -5.084  1.00  0.00           H
ATOM    622  HZ3 LYS    37       9.377   4.922  -5.244  1.00  0.00           H
ATOM    623  H   ASP    38       7.569   9.940  -6.666  1.00  0.00           H
ATOM    624  N   ASP    38       7.452   8.957  -6.442  1.00  0.00           N
ATOM    625  CA  ASP    38       7.728   8.541  -5.062  1.00  0.00           C
ATOM    626  C   ASP    38       6.405   8.531  -4.274  1.00  0.00           C
ATOM    627  O   ASP    38       6.196   9.312  -3.356  1.00  0.00           O
ATOM    628  CB  ASP    38       8.824   9.473  -4.502  1.00  0.00           C
ATOM    629  CG  ASP    38       9.734   8.724  -3.530  1.00  0.00           C
ATOM    630  OD1 ASP    38      10.213   7.652  -3.941  1.00  0.00           O
ATOM    631  OD2 ASP    38       9.642   8.971  -2.310  1.00  0.00           O
ATOM    632  HA  ASP    38       8.093   7.519  -5.068  1.00  0.00           H
ATOM    633  HB2 ASP    38       8.399  10.364  -4.050  1.00  0.00           H
ATOM    634  HB3 ASP    38       9.464   9.791  -5.330  1.00  0.00           H
ATOM    635  H   GLY    39       5.774   6.937  -5.335  1.00  0.00           H
ATOM    636  N   GLY    39       5.552   7.536  -4.555  1.00  0.00           N
ATOM    637  CA  GLY    39       4.265   7.342  -3.866  1.00  0.00           C
ATOM    638  C   GLY    39       4.374   7.173  -2.341  1.00  0.00           C
ATOM    639  O   GLY    39       5.446   6.882  -1.806  1.00  0.00           O
ATOM    640  HA2 GLY    39       3.756   6.470  -4.270  1.00  0.00           H
ATOM    641  HA3 GLY    39       3.641   8.212  -4.067  1.00  0.00           H
ATOM    642  H   ASN    40       2.385   7.428  -2.132  1.00  0.00           H
ATOM    643  N   ASN    40       3.243   7.245  -1.638  1.00  0.00           N
ATOM    644  CA  ASN    40       3.189   7.063  -0.183  1.00  0.00           C
ATOM    645  C   ASN    40       3.697   5.677   0.249  1.00  0.00           C
ATOM    646  O   ASN    40       3.564   4.698  -0.492  1.00  0.00           O
ATOM    647  CB  ASN    40       1.768   7.346   0.334  1.00  0.00           C
ATOM    648  CG  ASN    40       1.374   8.811   0.252  1.00  0.00           C
ATOM    649  ND2 ASN    40       0.118   9.123   0.462  1.00  0.00           N
ATOM    650  OD1 ASN    40       2.190   9.697   0.096  1.00  0.00           O
ATOM    651  HA  ASN    40       3.861   7.797   0.266  1.00  0.00           H
ATOM    652  HB2 ASN    40       1.703   7.059   1.384  1.00  0.00           H
ATOM    653  HB3 ASN    40       1.052   6.755  -0.236  1.00  0.00           H
ATOM    654 HD21 ASN    40      -0.093  10.107   0.471  1.00  0.00           H
ATOM    655 HD22 ASN    40      -0.568   8.422   0.668  1.00  0.00           H
ATOM    656  H   LYS    41       4.314   6.401   2.039  1.00  0.00           H
ATOM    657  N   LYS    41       4.331   5.597   1.427  1.00  0.00           N
ATOM    658  CA  LYS    41       5.084   4.408   1.870  1.00  0.00           C
ATOM    659  C   LYS    41       4.166   3.379   2.516  1.00  0.00           C
ATOM    660  O   LYS    41       3.464   3.680   3.476  1.00  0.00           O
ATOM    661  CB  LYS    41       6.239   4.794   2.813  1.00  0.00           C
ATOM    662  CG  LYS    41       7.139   5.921   2.276  1.00  0.00           C
ATOM    663  CD  LYS    41       7.622   5.713   0.830  1.00  0.00           C
ATOM    664  CE  LYS    41       8.280   6.990   0.302  1.00  0.00           C
ATOM    665  NZ  LYS    41       8.139   7.099  -1.168  1.00  0.00           N
ATOM    666  HA  LYS    41       5.511   3.928   0.989  1.00  0.00           H
ATOM    667  HB2 LYS    41       6.848   3.908   2.997  1.00  0.00           H
ATOM    668  HB3 LYS    41       5.827   5.115   3.773  1.00  0.00           H
ATOM    669  HG2 LYS    41       8.003   6.021   2.932  1.00  0.00           H
ATOM    670  HG3 LYS    41       6.580   6.856   2.328  1.00  0.00           H
ATOM    671  HD2 LYS    41       6.776   5.492   0.183  1.00  0.00           H
ATOM    672  HD3 LYS    41       8.333   4.889   0.784  1.00  0.00           H
ATOM    673  HE2 LYS    41       9.333   7.029   0.601  1.00  0.00           H
ATOM    674  HE3 LYS    41       7.793   7.855   0.758  1.00  0.00           H
ATOM    675  HZ1 LYS    41       8.551   6.338  -1.695  1.00  0.00           H
ATOM    676  HZ2 LYS    41       7.163   7.170  -1.446  1.00  0.00           H
ATOM    677  HZ3 LYS    41       8.594   7.952  -1.503  1.00  0.00           H
ATOM    678  H   TYR    42       4.747   2.039   1.126  1.00  0.00           H
ATOM    679  N   TYR    42       4.156   2.183   1.935  1.00  0.00           N
ATOM    680  CA  TYR    42       3.296   1.073   2.330  1.00  0.00           C
ATOM    681  C   TYR    42       4.032  -0.239   2.589  1.00  0.00           C
ATOM    682  O   TYR    42       5.025  -0.537   1.918  1.00  0.00           O
ATOM    683  CB  TYR    42       2.081   0.925   1.394  1.00  0.00           C
ATOM    684  CG  TYR    42       0.937   1.905   1.619  1.00  0.00           C
ATOM    685  CD1 TYR    42       1.119   3.282   1.409  1.00  0.00           C
ATOM    686  CD2 TYR    42      -0.336   1.434   1.986  1.00  0.00           C
ATOM    687  CE1 TYR    42       0.054   4.184   1.568  1.00  0.00           C
ATOM    688  CE2 TYR    42      -1.427   2.322   2.085  1.00  0.00           C
ATOM    689  CZ  TYR    42      -1.231   3.704   1.871  1.00  0.00           C
ATOM    690  OH  TYR    42      -2.261   4.584   1.952  1.00  0.00           O
ATOM    691  HA  TYR    42       2.873   1.333   3.301  1.00  0.00           H
ATOM    692  HB2 TYR    42       1.684  -0.083   1.517  1.00  0.00           H
ATOM    693  HB3 TYR    42       2.417   1.004   0.358  1.00  0.00           H
ATOM    694  HD1 TYR    42       2.071   3.649   1.087  1.00  0.00           H
ATOM    695  HD2 TYR    42      -0.465   0.384   2.193  1.00  0.00           H
ATOM    696  HE1 TYR    42       0.193   5.239   1.407  1.00  0.00           H
ATOM    697  HE2 TYR    42      -2.407   1.958   2.351  1.00  0.00           H
ATOM    698  HH  TYR    42      -3.117   4.152   1.909  1.00  0.00           H
ATOM    699  H   THR    43       2.639  -0.773   3.948  1.00  0.00           H
ATOM    700  N   THR    43       3.477  -1.077   3.457  1.00  0.00           N
ATOM    701  CA  THR    43       3.828  -2.494   3.579  1.00  0.00           C
ATOM    702  C   THR    43       2.649  -3.428   3.335  1.00  0.00           C
ATOM    703  O   THR    43       1.513  -3.117   3.699  1.00  0.00           O
ATOM    704  CB  THR    43       4.679  -2.857   4.814  1.00  0.00           C
ATOM    705  OG1 THR    43       3.866  -3.280   5.874  1.00  0.00           O
ATOM    706  CG2 THR    43       5.555  -1.723   5.347  1.00  0.00           C
ATOM    707  HA  THR    43       4.500  -2.707   2.750  1.00  0.00           H
ATOM    708  HB  THR    43       5.329  -3.685   4.535  1.00  0.00           H
ATOM    709 HG21 THR    43       6.202  -2.109   6.136  1.00  0.00           H
ATOM    710 HG22 THR    43       6.167  -1.317   4.544  1.00  0.00           H
ATOM    711 HG23 THR    43       4.930  -0.932   5.763  1.00  0.00           H
ATOM    712  HG1 THR    43       4.461  -3.589   6.605  1.00  0.00           H
ATOM    713  H   TYR    44       3.784  -4.626   2.158  1.00  0.00           H
ATOM    714  N   TYR    44       2.870  -4.497   2.570  1.00  0.00           N
ATOM    715  CA  TYR    44       1.919  -5.595   2.462  1.00  0.00           C
ATOM    716  C   TYR    44       2.198  -6.717   3.465  1.00  0.00           C
ATOM    717  O   TYR    44       3.174  -7.459   3.322  1.00  0.00           O
ATOM    718  CB  TYR    44       1.705  -6.021   1.007  1.00  0.00           C
ATOM    719  CG  TYR    44       0.914  -7.301   0.848  1.00  0.00           C
ATOM    720  CD1 TYR    44      -0.490  -7.245   0.740  1.00  0.00           C
ATOM    721  CD2 TYR    44       1.570  -8.545   0.830  1.00  0.00           C
ATOM    722  CE1 TYR    44      -1.233  -8.431   0.607  1.00  0.00           C
ATOM    723  CE2 TYR    44       0.829  -9.736   0.712  1.00  0.00           C
ATOM    724  CZ  TYR    44      -0.578  -9.681   0.604  1.00  0.00           C
ATOM    725  OH  TYR    44      -1.304 -10.827   0.506  1.00  0.00           O
ATOM    726  HA  TYR    44       0.941  -5.213   2.755  1.00  0.00           H
ATOM    727  HB2 TYR    44       2.681  -6.162   0.545  1.00  0.00           H
ATOM    728  HB3 TYR    44       1.212  -5.211   0.473  1.00  0.00           H
ATOM    729  HD1 TYR    44      -1.001  -6.292   0.754  1.00  0.00           H
ATOM    730  HD2 TYR    44       2.646  -8.590   0.928  1.00  0.00           H
ATOM    731  HE1 TYR    44      -2.307  -8.394   0.512  1.00  0.00           H
ATOM    732  HE2 TYR    44       1.342 -10.685   0.699  1.00  0.00           H
ATOM    733  HH  TYR    44      -0.761 -11.597   0.680  1.00  0.00           H
ATOM    734  H   ASP    45       0.757  -5.982   4.655  1.00  0.00           H
ATOM    735  N   ASP    45       1.507  -6.660   4.603  1.00  0.00           N
ATOM    736  CA  ASP    45       1.590  -7.626   5.702  1.00  0.00           C
ATOM    737  C   ASP    45       1.099  -9.026   5.325  1.00  0.00           C
ATOM    738  O   ASP    45      -0.089  -9.211   5.048  1.00  0.00           O
ATOM    739  CB  ASP    45       0.956  -7.013   6.965  1.00  0.00           C
ATOM    740  CG  ASP    45       0.425  -7.976   8.044  1.00  0.00           C
ATOM    741  OD1 ASP    45      -0.175  -7.460   9.019  1.00  0.00           O
ATOM    742  OD2 ASP    45       0.876  -9.125   8.098  1.00  0.00           O
ATOM    743  HA  ASP    45       2.642  -7.749   5.941  1.00  0.00           H
ATOM    744  HB2 ASP    45       0.115  -6.404   6.667  1.00  0.00           H
ATOM    745  HB3 ASP    45       1.714  -6.345   7.394  1.00  0.00           H
ATOM    746  H   SER    46       2.973  -9.786   5.491  1.00  0.00           H
ATOM    747  N   SER    46       2.014  -9.995   5.239  1.00  0.00           N
ATOM    748  CA  SER    46       1.683 -11.348   4.783  1.00  0.00           C
ATOM    749  C   SER    46       0.722 -12.097   5.717  1.00  0.00           C
ATOM    750  O   SER    46      -0.203 -12.738   5.216  1.00  0.00           O
ATOM    751  CB  SER    46       2.954 -12.169   4.571  1.00  0.00           C
ATOM    752  OG  SER    46       3.696 -12.299   5.765  1.00  0.00           O
ATOM    753  HA  SER    46       1.178 -11.257   3.820  1.00  0.00           H
ATOM    754  HB2 SER    46       3.573 -11.684   3.817  1.00  0.00           H
ATOM    755  HB3 SER    46       2.677 -13.162   4.205  1.00  0.00           H
ATOM    756  HG  SER    46       4.219 -11.486   5.904  1.00  0.00           H
ATOM    757  H   TYR    47       1.469 -11.183   7.362  1.00  0.00           H
ATOM    758  N   TYR    47       0.796 -11.864   7.032  1.00  0.00           N
ATOM    759  CA  TYR    47      -0.002 -12.554   8.047  1.00  0.00           C
ATOM    760  C   TYR    47      -1.499 -12.247   7.979  1.00  0.00           C
ATOM    761  O   TYR    47      -2.332 -13.142   8.079  1.00  0.00           O
ATOM    762  CB  TYR    47       0.537 -12.216   9.445  1.00  0.00           C
ATOM    763  CG  TYR    47       1.957 -12.675   9.698  1.00  0.00           C
ATOM    764  CD1 TYR    47       3.027 -11.769   9.546  1.00  0.00           C
ATOM    765  CD2 TYR    47       2.208 -13.999  10.102  1.00  0.00           C
ATOM    766  CE1 TYR    47       4.345 -12.186   9.799  1.00  0.00           C
ATOM    767  CE2 TYR    47       3.528 -14.424  10.351  1.00  0.00           C
ATOM    768  CZ  TYR    47       4.601 -13.518  10.190  1.00  0.00           C
ATOM    769  OH  TYR    47       5.881 -13.914  10.410  1.00  0.00           O
ATOM    770  HA  TYR    47       0.106 -13.629   7.892  1.00  0.00           H
ATOM    771  HB2 TYR    47       0.467 -11.142   9.616  1.00  0.00           H
ATOM    772  HB3 TYR    47      -0.107 -12.694  10.185  1.00  0.00           H
ATOM    773  HD1 TYR    47       2.829 -10.749   9.242  1.00  0.00           H
ATOM    774  HD2 TYR    47       1.382 -14.689  10.224  1.00  0.00           H
ATOM    775  HE1 TYR    47       5.169 -11.495   9.710  1.00  0.00           H
ATOM    776  HE2 TYR    47       3.714 -15.439  10.666  1.00  0.00           H
ATOM    777  HH  TYR    47       5.928 -14.804  10.762  1.00  0.00           H
ATOM    778  H   ASN    48      -1.074 -10.315   7.657  1.00  0.00           H
ATOM    779  N   ASN    48      -1.836 -10.981   7.721  1.00  0.00           N
ATOM    780  CA  ASN    48      -3.217 -10.515   7.544  1.00  0.00           C
ATOM    781  C   ASN    48      -3.615 -10.258   6.075  1.00  0.00           C
ATOM    782  O   ASN    48      -4.663  -9.664   5.828  1.00  0.00           O
ATOM    783  CB  ASN    48      -3.428  -9.280   8.436  1.00  0.00           C
ATOM    784  CG  ASN    48      -3.483  -9.620   9.909  1.00  0.00           C
ATOM    785  ND2 ASN    48      -2.476  -9.228  10.654  1.00  0.00           N
ATOM    786  OD1 ASN    48      -4.531  -9.909  10.449  1.00  0.00           O
ATOM    787  HA  ASN    48      -3.901 -11.290   7.900  1.00  0.00           H
ATOM    788  HB2 ASN    48      -4.385  -8.819   8.195  1.00  0.00           H
ATOM    789  HB3 ASN    48      -2.634  -8.560   8.261  1.00  0.00           H
ATOM    790 HD21 ASN    48      -2.548  -9.463  11.626  1.00  0.00           H
ATOM    791 HD22 ASN    48      -1.612  -8.931  10.222  1.00  0.00           H
ATOM    792  H   ARG    49      -1.845 -10.953   5.404  1.00  0.00           H
ATOM    793  N   ARG    49      -2.705 -10.500   5.114  1.00  0.00           N
ATOM    794  CA  ARG    49      -2.770  -9.985   3.723  1.00  0.00           C
ATOM    795  C   ARG    49      -2.983  -8.458   3.643  1.00  0.00           C
ATOM    796  O   ARG    49      -3.674  -7.954   2.757  1.00  0.00           O
ATOM    797  CB  ARG    49      -3.792 -10.779   2.891  1.00  0.00           C
ATOM    798  CG  ARG    49      -3.476 -12.284   2.829  1.00  0.00           C
ATOM    799  CD  ARG    49      -4.496 -13.047   1.970  1.00  0.00           C
ATOM    800  NE  ARG    49      -4.535 -12.563   0.572  1.00  0.00           N
ATOM    801  CZ  ARG    49      -3.701 -12.866  -0.406  1.00  0.00           C
ATOM    802  NH1 ARG    49      -3.823 -12.297  -1.572  1.00  0.00           N
ATOM    803  NH2 ARG    49      -2.744 -13.740  -0.258  1.00  0.00           N
ATOM    804  HA  ARG    49      -1.787 -10.142   3.280  1.00  0.00           H
ATOM    805  HB2 ARG    49      -3.791 -10.376   1.878  1.00  0.00           H
ATOM    806  HB3 ARG    49      -4.789 -10.636   3.309  1.00  0.00           H
ATOM    807  HG2 ARG    49      -3.500 -12.703   3.836  1.00  0.00           H
ATOM    808  HG3 ARG    49      -2.475 -12.429   2.423  1.00  0.00           H
ATOM    809  HD2 ARG    49      -4.257 -14.112   1.996  1.00  0.00           H
ATOM    810  HD3 ARG    49      -5.484 -12.924   2.418  1.00  0.00           H
ATOM    811  HE  ARG    49      -5.250 -11.886   0.366  1.00  0.00           H
ATOM    812 HH11 ARG    49      -3.163 -12.491  -2.301  1.00  0.00           H
ATOM    813 HH12 ARG    49      -4.532 -11.602  -1.716  1.00  0.00           H
ATOM    814 HH21 ARG    49      -2.171 -14.011  -1.034  1.00  0.00           H
ATOM    815 HH22 ARG    49      -2.671 -14.217   0.623  1.00  0.00           H
ATOM    816  H   LYS    50      -1.894  -8.210   5.291  1.00  0.00           H
ATOM    817  N   LYS    50      -2.544  -7.737   4.678  1.00  0.00           N
ATOM    818  CA  LYS    50      -3.012  -6.394   5.036  1.00  0.00           C
ATOM    819  C   LYS    50      -2.188  -5.304   4.363  1.00  0.00           C
ATOM    820  O   LYS    50      -0.980  -5.213   4.561  1.00  0.00           O
ATOM    821  CB  LYS    50      -3.058  -6.275   6.567  1.00  0.00           C
ATOM    822  CG  LYS    50      -3.405  -4.883   7.112  1.00  0.00           C
ATOM    823  CD  LYS    50      -3.453  -4.922   8.647  1.00  0.00           C
ATOM    824  CE  LYS    50      -3.894  -3.563   9.203  1.00  0.00           C
ATOM    825  NZ  LYS    50      -3.994  -3.588  10.685  1.00  0.00           N
ATOM    826  HA  LYS    50      -4.036  -6.298   4.674  1.00  0.00           H
ATOM    827  HB2 LYS    50      -2.096  -6.578   6.975  1.00  0.00           H
ATOM    828  HB3 LYS    50      -3.817  -6.972   6.920  1.00  0.00           H
ATOM    829  HG2 LYS    50      -2.651  -4.161   6.801  1.00  0.00           H
ATOM    830  HG3 LYS    50      -4.377  -4.575   6.725  1.00  0.00           H
ATOM    831  HD2 LYS    50      -2.462  -5.177   9.029  1.00  0.00           H
ATOM    832  HD3 LYS    50      -4.161  -5.691   8.964  1.00  0.00           H
ATOM    833  HE2 LYS    50      -3.178  -2.800   8.879  1.00  0.00           H
ATOM    834  HE3 LYS    50      -4.866  -3.310   8.769  1.00  0.00           H
ATOM    835  HZ1 LYS    50      -4.306  -2.691  11.039  1.00  0.00           H
ATOM    836  HZ2 LYS    50      -3.098  -3.806  11.102  1.00  0.00           H
ATOM    837  HZ3 LYS    50      -4.658  -4.294  10.982  1.00  0.00           H
ATOM    838  H   VAL    51      -3.881  -4.458   3.702  1.00  0.00           H
ATOM    839  N   VAL    51      -2.885  -4.336   3.778  1.00  0.00           N
ATOM    840  CA  VAL    51      -2.318  -3.055   3.340  1.00  0.00           C
ATOM    841  C   VAL    51      -2.049  -2.163   4.561  1.00  0.00           C
ATOM    842  O   VAL    51      -2.981  -1.595   5.130  1.00  0.00           O
ATOM    843  CB  VAL    51      -3.272  -2.390   2.324  1.00  0.00           C
ATOM    844  CG1 VAL    51      -2.725  -1.064   1.801  1.00  0.00           C
ATOM    845  CG2 VAL    51      -3.515  -3.294   1.109  1.00  0.00           C
ATOM    846  HA  VAL    51      -1.366  -3.240   2.841  1.00  0.00           H
ATOM    847  HB  VAL    51      -4.231  -2.202   2.807  1.00  0.00           H
ATOM    848 HG21 VAL    51      -4.020  -4.212   1.406  1.00  0.00           H
ATOM    849 HG22 VAL    51      -4.151  -2.780   0.389  1.00  0.00           H
ATOM    850 HG23 VAL    51      -2.567  -3.545   0.636  1.00  0.00           H
ATOM    851 HG11 VAL    51      -3.429  -0.626   1.094  1.00  0.00           H
ATOM    852 HG12 VAL    51      -2.604  -0.368   2.630  1.00  0.00           H
ATOM    853 HG13 VAL    51      -1.771  -1.229   1.302  1.00  0.00           H
ATOM    854  H   LYS    52      -0.076  -2.629   4.543  1.00  0.00           H
ATOM    855  N   LYS    52      -0.796  -2.088   5.019  1.00  0.00           N
ATOM    856  CA  LYS    52      -0.344  -1.123   6.032  1.00  0.00           C
ATOM    857  C   LYS    52       0.136   0.161   5.366  1.00  0.00           C
ATOM    858  O   LYS    52       1.111   0.147   4.619  1.00  0.00           O
ATOM    859  CB  LYS    52       0.768  -1.729   6.908  1.00  0.00           C
ATOM    860  CG  LYS    52       0.267  -2.904   7.761  1.00  0.00           C
ATOM    861  CD  LYS    52       1.370  -3.526   8.633  1.00  0.00           C
ATOM    862  CE  LYS    52       0.737  -4.672   9.439  1.00  0.00           C
ATOM    863  NZ  LYS    52       1.718  -5.622  10.001  1.00  0.00           N
ATOM    864  HA  LYS    52      -1.178  -0.863   6.683  1.00  0.00           H
ATOM    865  HB2 LYS    52       1.583  -2.071   6.267  1.00  0.00           H
ATOM    866  HB3 LYS    52       1.158  -0.956   7.574  1.00  0.00           H
ATOM    867  HG2 LYS    52      -0.130  -3.681   7.103  1.00  0.00           H
ATOM    868  HG3 LYS    52      -0.540  -2.553   8.404  1.00  0.00           H
ATOM    869  HD2 LYS    52       1.797  -2.779   9.302  1.00  0.00           H
ATOM    870  HD3 LYS    52       2.155  -3.910   7.985  1.00  0.00           H
ATOM    871  HE2 LYS    52       0.098  -4.264  10.232  1.00  0.00           H
ATOM    872  HE3 LYS    52       0.112  -5.236   8.738  1.00  0.00           H
ATOM    873  HZ1 LYS    52       2.131  -5.310  10.859  1.00  0.00           H
ATOM    874  HZ2 LYS    52       1.315  -6.557  10.043  1.00  0.00           H
ATOM    875  HZ3 LYS    52       2.531  -5.673   9.398  1.00  0.00           H
ATOM    876  H   TYR    53      -1.302   1.201   6.303  1.00  0.00           H
ATOM    877  N   TYR    53      -0.551   1.263   5.639  1.00  0.00           N
ATOM    878  CA  TYR    53      -0.024   2.602   5.401  1.00  0.00           C
ATOM    879  C   TYR    53       1.012   2.986   6.463  1.00  0.00           C
ATOM    880  O   TYR    53       0.918   2.543   7.607  1.00  0.00           O
ATOM    881  CB  TYR    53      -1.179   3.621   5.361  1.00  0.00           C
ATOM    882  CG  TYR    53      -2.052   3.671   6.603  1.00  0.00           C
ATOM    883  CD1 TYR    53      -1.704   4.529   7.662  1.00  0.00           C
ATOM    884  CD2 TYR    53      -3.216   2.876   6.697  1.00  0.00           C
ATOM    885  CE1 TYR    53      -2.504   4.599   8.817  1.00  0.00           C
ATOM    886  CE2 TYR    53      -4.016   2.941   7.852  1.00  0.00           C
ATOM    887  CZ  TYR    53      -3.661   3.799   8.917  1.00  0.00           C
ATOM    888  OH  TYR    53      -4.441   3.836  10.028  1.00  0.00           O
ATOM    889  HA  TYR    53       0.480   2.632   4.435  1.00  0.00           H
ATOM    890  HB2 TYR    53      -1.825   3.380   4.519  1.00  0.00           H
ATOM    891  HB3 TYR    53      -0.774   4.620   5.172  1.00  0.00           H
ATOM    892  HD1 TYR    53      -0.808   5.129   7.588  1.00  0.00           H
ATOM    893  HD2 TYR    53      -3.503   2.229   5.878  1.00  0.00           H
ATOM    894  HE1 TYR    53      -2.224   5.260   9.623  1.00  0.00           H
ATOM    895  HE2 TYR    53      -4.918   2.354   7.935  1.00  0.00           H
ATOM    896  HH  TYR    53      -4.199   4.549  10.621  1.00  0.00           H
ATOM    897  H   ASP    54       1.891   4.280   5.186  1.00  0.00           H
ATOM    898  N   ASP    54       1.827   3.988   6.150  1.00  0.00           N
ATOM    899  CA  ASP    54       2.425   4.893   7.131  1.00  0.00           C
ATOM    900  C   ASP    54       2.020   6.328   6.751  1.00  0.00           C
ATOM    901  O   ASP    54       2.184   6.741   5.601  1.00  0.00           O
ATOM    902  CB  ASP    54       3.940   4.650   7.190  1.00  0.00           C
ATOM    903  CG  ASP    54       4.684   5.520   8.208  1.00  0.00           C
ATOM    904  OD1 ASP    54       5.898   5.292   8.406  1.00  0.00           O
ATOM    905  OD2 ASP    54       4.084   6.405   8.856  1.00  0.00           O
ATOM    906  HA  ASP    54       2.024   4.683   8.124  1.00  0.00           H
ATOM    907  HB2 ASP    54       4.108   3.604   7.448  1.00  0.00           H
ATOM    908  HB3 ASP    54       4.365   4.821   6.198  1.00  0.00           H
ATOM    909  H   PHE    55       1.220   6.629   8.578  1.00  0.00           H
ATOM    910  N   PHE    55       1.270   6.990   7.634  1.00  0.00           N
ATOM    911  CA  PHE    55       0.656   8.295   7.389  1.00  0.00           C
ATOM    912  C   PHE    55       0.870   9.123   8.654  1.00  0.00           C
ATOM    913  O   PHE    55       0.571   8.675   9.762  1.00  0.00           O
ATOM    914  CB  PHE    55      -0.843   8.140   7.083  1.00  0.00           C
ATOM    915  CG  PHE    55      -1.492   9.437   6.633  1.00  0.00           C
ATOM    916  CD1 PHE    55      -1.636   9.709   5.259  1.00  0.00           C
ATOM    917  CD2 PHE    55      -1.912  10.395   7.579  1.00  0.00           C
ATOM    918  CE1 PHE    55      -2.189  10.930   4.833  1.00  0.00           C
ATOM    919  CE2 PHE    55      -2.455  11.621   7.152  1.00  0.00           C
ATOM    920  CZ  PHE    55      -2.594  11.888   5.779  1.00  0.00           C
ATOM    921  HA  PHE    55       1.144   8.785   6.546  1.00  0.00           H
ATOM    922  HB2 PHE    55      -1.363   7.768   7.967  1.00  0.00           H
ATOM    923  HB3 PHE    55      -0.966   7.397   6.294  1.00  0.00           H
ATOM    924  HD1 PHE    55      -1.314   8.982   4.528  1.00  0.00           H
ATOM    925  HD2 PHE    55      -1.806  10.196   8.636  1.00  0.00           H
ATOM    926  HE1 PHE    55      -2.298  11.138   3.778  1.00  0.00           H
ATOM    927  HE2 PHE    55      -2.765  12.361   7.877  1.00  0.00           H
ATOM    928  HZ  PHE    55      -3.012  12.830   5.450  1.00  0.00           H
ATOM    929  H   ARG    56       1.568  10.660   7.548  1.00  0.00           H
ATOM    930  N   ARG    56       1.403  10.335   8.490  1.00  0.00           N
ATOM    931  CA  ARG    56       1.881  11.185   9.586  1.00  0.00           C
ATOM    932  C   ARG    56       1.316  12.589   9.401  1.00  0.00           C
ATOM    933  O   ARG    56       1.499  13.190   8.348  1.00  0.00           O
ATOM    934  CB  ARG    56       3.419  11.144   9.645  1.00  0.00           C
ATOM    935  CG  ARG    56       3.943   9.702   9.793  1.00  0.00           C
ATOM    936  CD  ARG    56       5.462   9.644   9.947  1.00  0.00           C
ATOM    937  NE  ARG    56       5.920   8.243   9.959  1.00  0.00           N
ATOM    938  CZ  ARG    56       7.017   7.755  10.498  1.00  0.00           C
ATOM    939  NH1 ARG    56       7.277   6.488  10.414  1.00  0.00           N
ATOM    940  NH2 ARG    56       7.895   8.511  11.097  1.00  0.00           N
ATOM    941  HA  ARG    56       1.503  10.797  10.533  1.00  0.00           H
ATOM    942  HB2 ARG    56       3.754  11.739  10.496  1.00  0.00           H
ATOM    943  HB3 ARG    56       3.827  11.581   8.732  1.00  0.00           H
ATOM    944  HG2 ARG    56       3.478   9.233  10.662  1.00  0.00           H
ATOM    945  HG3 ARG    56       3.679   9.127   8.906  1.00  0.00           H
ATOM    946  HD2 ARG    56       5.735  10.142  10.878  1.00  0.00           H
ATOM    947  HD3 ARG    56       5.927  10.164   9.108  1.00  0.00           H
ATOM    948  HE  ARG    56       5.288   7.551   9.541  1.00  0.00           H
ATOM    949 HH11 ARG    56       8.117   6.085  10.764  1.00  0.00           H
ATOM    950 HH12 ARG    56       6.671   5.939   9.789  1.00  0.00           H
ATOM    951 HH21 ARG    56       8.714   8.109  11.505  1.00  0.00           H
ATOM    952 HH22 ARG    56       7.714   9.494  11.152  1.00  0.00           H
ATOM    953  H   HIS    57       0.255  12.348  11.085  1.00  0.00           H
ATOM    954  N   HIS    57       0.357  12.915  10.261  1.00  0.00           N
ATOM    955  CA  HIS    57      -0.549  14.057  10.112  1.00  0.00           C
ATOM    956  C   HIS    57       0.075  15.374  10.601  1.00  0.00           C
ATOM    957  O   HIS    57       1.040  15.354  11.367  1.00  0.00           O
ATOM    958  CB  HIS    57      -1.850  13.733  10.857  1.00  0.00           C
ATOM    959  CG  HIS    57      -2.995  14.626  10.464  1.00  0.00           C
ATOM    960  ND1 HIS    57      -3.013  16.008  10.624  1.00  0.00           N
ATOM    961  CD2 HIS    57      -4.244  14.205  10.110  1.00  0.00           C
ATOM    962  CE1 HIS    57      -4.262  16.399  10.333  1.00  0.00           C
ATOM    963  NE2 HIS    57      -5.022  15.337  10.012  1.00  0.00           N
ATOM    964  HA  HIS    57      -0.783  14.191   9.054  1.00  0.00           H
ATOM    965  HB2 HIS    57      -1.687  13.816  11.932  1.00  0.00           H
ATOM    966  HB3 HIS    57      -2.137  12.704  10.636  1.00  0.00           H
ATOM    967  HD2 HIS    57      -4.566  13.179   9.996  1.00  0.00           H
ATOM    968  HE1 HIS    57      -4.612  17.422  10.387  1.00  0.00           H
ATOM    969  HE2 HIS    57      -6.011  15.370   9.807  1.00  0.00           H
END
