# Supplementary material for: Structural determinants of Neosartorya fischeri antifungal protein (NFAP) for folding, stability and antifungal activity
Source: Sci Rep. 2017 May 16;7:1963. doi: 10.1038/s41598-017-02234-w (PMC5434006; doi:10.1038/s41598-017-02234-w)
Supplement: Supplementary file 4 — Dataset 3 [file 41598_2017_2234_MOESM4_ESM.txt]

SHEET   21  21 1 GLU     2  CYS     7  0
SHEET   22  22 1 THR    13  LYS    15  0
SHEET   23  23 1 ASN    40  ASP    45  0
SHEET   24  24 1 LYS    50  LYS    52  0
ATOM      1  H   LEU     1      -3.923  -6.707  11.113  1.00  0.00           H
ATOM      2  N   LEU     1      -3.049  -7.210  10.993  1.00  0.00           N
ATOM      3  CA  LEU     1      -1.793  -6.477  11.073  1.00  0.00           C
ATOM      4  C   LEU     1      -1.853  -5.093  10.401  1.00  0.00           C
ATOM      5  O   LEU     1      -2.634  -4.862   9.479  1.00  0.00           O
ATOM      6  CB  LEU     1      -0.652  -7.310  10.440  1.00  0.00           C
ATOM      7  CG  LEU     1      -0.290  -8.601  11.194  1.00  0.00           C
ATOM      8  CD1 LEU     1       0.760  -9.372  10.392  1.00  0.00           C
ATOM      9  CD2 LEU     1       0.305  -8.314  12.575  1.00  0.00           C
ATOM     10  HA  LEU     1      -1.569  -6.314  12.124  1.00  0.00           H
ATOM     11  HB2 LEU     1       0.242  -6.697  10.371  1.00  0.00           H
ATOM     12  HB3 LEU     1      -0.955  -7.567   9.422  1.00  0.00           H
ATOM     13  HG  LEU     1      -1.170  -9.231  11.307  1.00  0.00           H
ATOM     14 HD11 LEU     1       0.363  -9.622   9.410  1.00  0.00           H
ATOM     15 HD12 LEU     1       1.011 -10.298  10.910  1.00  0.00           H
ATOM     16 HD13 LEU     1       1.663  -8.769  10.276  1.00  0.00           H
ATOM     17 HD21 LEU     1      -0.443  -7.859  13.220  1.00  0.00           H
ATOM     18 HD22 LEU     1       1.166  -7.646  12.484  1.00  0.00           H
ATOM     19 HD23 LEU     1       0.625  -9.247  13.037  1.00  0.00           H
ATOM     20  H   GLU     2      -0.208  -4.564  11.431  1.00  0.00           H
ATOM     21  N   GLU     2      -0.875  -4.253  10.741  1.00  0.00           N
ATOM     22  CA  GLU     2      -0.564  -2.990  10.069  1.00  0.00           C
ATOM     23  C   GLU     2       0.909  -2.953   9.631  1.00  0.00           C
ATOM     24  O   GLU     2       1.787  -3.313  10.414  1.00  0.00           O
ATOM     25  CB  GLU     2      -0.877  -1.799  10.994  1.00  0.00           C
ATOM     26  CG  GLU     2      -2.384  -1.543  11.146  1.00  0.00           C
ATOM     27  CD  GLU     2      -2.706  -0.270  11.942  1.00  0.00           C
ATOM     28  OE1 GLU     2      -3.668   0.415  11.514  1.00  0.00           O
ATOM     29  OE2 GLU     2      -1.874   0.172  12.767  1.00  0.00           O
ATOM     30  HA  GLU     2      -1.179  -2.904   9.175  1.00  0.00           H
ATOM     31  HB2 GLU     2      -0.408  -0.907  10.577  1.00  0.00           H
ATOM     32  HB3 GLU     2      -0.438  -1.984  11.977  1.00  0.00           H
ATOM     33  HG2 GLU     2      -2.822  -1.455  10.151  1.00  0.00           H
ATOM     34  HG3 GLU     2      -2.845  -2.401  11.642  1.00  0.00           H
ATOM     35  H   SER     3       0.426  -2.053   7.882  1.00  0.00           H
ATOM     36  N   SER     3       1.201  -2.359   8.466  1.00  0.00           N
ATOM     37  CA  SER     3       2.572  -1.982   8.070  1.00  0.00           C
ATOM     38  C   SER     3       2.661  -0.476   7.797  1.00  0.00           C
ATOM     39  O   SER     3       1.698   0.129   7.315  1.00  0.00           O
ATOM     40  CB  SER     3       3.087  -2.844   6.908  1.00  0.00           C
ATOM     41  OG  SER     3       2.851  -2.276   5.634  1.00  0.00           O
ATOM     42  HA  SER     3       3.237  -2.182   8.910  1.00  0.00           H
ATOM     43  HB2 SER     3       4.167  -2.938   7.016  1.00  0.00           H
ATOM     44  HB3 SER     3       2.653  -3.844   6.970  1.00  0.00           H
ATOM     45  HG  SER     3       1.895  -2.211   5.473  1.00  0.00           H
ATOM     46  H   LYS     4       4.530  -0.411   8.556  1.00  0.00           H
ATOM     47  N   LYS     4       3.758   0.152   8.235  1.00  0.00           N
ATOM     48  CA  LYS     4       3.898   1.612   8.345  1.00  0.00           C
ATOM     49  C   LYS     4       4.765   2.227   7.247  1.00  0.00           C
ATOM     50  O   LYS     4       5.739   1.621   6.818  1.00  0.00           O
ATOM     51  CB  LYS     4       4.377   1.999   9.757  1.00  0.00           C
ATOM     52  CG  LYS     4       3.268   1.700  10.774  1.00  0.00           C
ATOM     53  CD  LYS     4       3.599   2.169  12.193  1.00  0.00           C
ATOM     54  CE  LYS     4       2.371   1.884  13.068  1.00  0.00           C
ATOM     55  NZ  LYS     4       2.537   2.374  14.455  1.00  0.00           N
ATOM     56  HA  LYS     4       2.914   2.059   8.205  1.00  0.00           H
ATOM     57  HB2 LYS     4       5.285   1.448  10.010  1.00  0.00           H
ATOM     58  HB3 LYS     4       4.599   3.068   9.781  1.00  0.00           H
ATOM     59  HG2 LYS     4       3.069   0.628  10.795  1.00  0.00           H
ATOM     60  HG3 LYS     4       2.367   2.212  10.445  1.00  0.00           H
ATOM     61  HD2 LYS     4       4.470   1.626  12.566  1.00  0.00           H
ATOM     62  HD3 LYS     4       3.812   3.239  12.181  1.00  0.00           H
ATOM     63  HE2 LYS     4       1.501   2.372  12.617  1.00  0.00           H
ATOM     64  HE3 LYS     4       2.177   0.807  13.069  1.00  0.00           H
ATOM     65  HZ1 LYS     4       1.678   2.208  14.969  1.00  0.00           H
ATOM     66  HZ2 LYS     4       3.301   1.903  14.921  1.00  0.00           H
ATOM     67  HZ3 LYS     4       2.693   3.374  14.459  1.00  0.00           H
ATOM     68  H   GLY     5       3.672   3.913   7.381  1.00  0.00           H
ATOM     69  N   GLY     5       4.454   3.473   6.905  1.00  0.00           N
ATOM     70  CA  GLY     5       5.225   4.329   6.005  1.00  0.00           C
ATOM     71  C   GLY     5       4.723   5.764   6.085  1.00  0.00           C
ATOM     72  O   GLY     5       4.168   6.163   7.110  1.00  0.00           O
ATOM     73  HA2 GLY     5       5.129   3.990   4.978  1.00  0.00           H
ATOM     74  HA3 GLY     5       6.281   4.310   6.274  1.00  0.00           H
ATOM     75  H   GLU     6       5.259   6.115   4.161  1.00  0.00           H
ATOM     76  N   GLU     6       4.855   6.521   4.998  1.00  0.00           N
ATOM     77  CA  GLU     6       4.566   7.965   4.970  1.00  0.00           C
ATOM     78  C   GLU     6       3.745   8.389   3.738  1.00  0.00           C
ATOM     79  O   GLU     6       3.867   7.782   2.670  1.00  0.00           O
ATOM     80  CB  GLU     6       5.886   8.764   5.082  1.00  0.00           C
ATOM     81  CG  GLU     6       6.489   8.732   6.510  1.00  0.00           C
ATOM     82  CD  GLU     6       8.021   8.797   6.660  1.00  0.00           C
ATOM     83  OE1 GLU     6       8.476   8.722   7.828  1.00  0.00           O
ATOM     84  OE2 GLU     6       8.756   8.773   5.634  1.00  0.00           O
ATOM     85  HA  GLU     6       3.952   8.205   5.835  1.00  0.00           H
ATOM     86  HB2 GLU     6       5.685   9.803   4.822  1.00  0.00           H
ATOM     87  HB3 GLU     6       6.588   8.365   4.349  1.00  0.00           H
ATOM     88  HG2 GLU     6       6.041   9.556   7.071  1.00  0.00           H
ATOM     89  HG3 GLU     6       6.193   7.804   6.995  1.00  0.00           H
ATOM     90  H   CYS     7       2.838   9.887   4.774  1.00  0.00           H
ATOM     91  N   CYS     7       2.893   9.413   3.875  1.00  0.00           N
ATOM     92  CA  CYS     7       2.086   9.952   2.779  1.00  0.00           C
ATOM     93  C   CYS     7       2.459  11.385   2.417  1.00  0.00           C
ATOM     94  O   CYS     7       2.889  12.187   3.249  1.00  0.00           O
ATOM     95  CB  CYS     7       0.586   9.811   3.079  1.00  0.00           C
ATOM     96  SG  CYS     7      -0.054  11.073   4.222  1.00  0.00           S
ATOM     97  HA  CYS     7       2.295   9.365   1.887  1.00  0.00           H
ATOM     98  HB2 CYS     7       0.417   8.828   3.508  1.00  0.00           H
ATOM     99  HB3 CYS     7       0.024   9.873   2.145  1.00  0.00           H
ATOM    100  HG  CYS     7       0.100  12.143   3.432  1.00  0.00           H
ATOM    101  H   PHE     8       1.701  11.011   0.587  1.00  0.00           H
ATOM    102  N   PHE     8       2.104  11.728   1.183  1.00  0.00           N
ATOM    103  CA  PHE     8       2.319  13.037   0.592  1.00  0.00           C
ATOM    104  C   PHE     8       0.944  13.603   0.238  1.00  0.00           C
ATOM    105  O   PHE     8       0.249  13.069  -0.624  1.00  0.00           O
ATOM    106  CB  PHE     8       3.208  12.865  -0.649  1.00  0.00           C
ATOM    107  CG  PHE     8       4.530  12.162  -0.387  1.00  0.00           C
ATOM    108  CD1 PHE     8       4.599  10.755  -0.375  1.00  0.00           C
ATOM    109  CD2 PHE     8       5.686  12.917  -0.115  1.00  0.00           C
ATOM    110  CE1 PHE     8       5.808  10.110  -0.063  1.00  0.00           C
ATOM    111  CE2 PHE     8       6.904  12.271   0.161  1.00  0.00           C
ATOM    112  CZ  PHE     8       6.966  10.866   0.188  1.00  0.00           C
ATOM    113  HA  PHE     8       2.820  13.698   1.300  1.00  0.00           H
ATOM    114  HB2 PHE     8       2.664  12.279  -1.388  1.00  0.00           H
ATOM    115  HB3 PHE     8       3.397  13.847  -1.084  1.00  0.00           H
ATOM    116  HD1 PHE     8       3.710  10.172  -0.576  1.00  0.00           H
ATOM    117  HD2 PHE     8       5.638  13.997  -0.115  1.00  0.00           H
ATOM    118  HE1 PHE     8       5.843   9.034   0.003  1.00  0.00           H
ATOM    119  HE2 PHE     8       7.785  12.862   0.369  1.00  0.00           H
ATOM    120  HZ  PHE     8       7.898  10.369   0.408  1.00  0.00           H
ATOM    121  H   THR     9       1.081  15.021   1.679  1.00  0.00           H
ATOM    122  N   THR     9       0.554  14.708   0.873  1.00  0.00           N
ATOM    123  CA  THR     9      -0.744  15.371   0.643  1.00  0.00           C
ATOM    124  C   THR     9      -1.004  15.870  -0.777  1.00  0.00           C
ATOM    125  O   THR     9      -2.147  15.907  -1.218  1.00  0.00           O
ATOM    126  CB  THR     9      -0.993  16.487   1.674  1.00  0.00           C
ATOM    127  OG1 THR     9      -0.429  16.137   2.919  1.00  0.00           O
ATOM    128  CG2 THR     9      -2.462  16.844   1.890  1.00  0.00           C
ATOM    129  HA  THR     9      -1.508  14.615   0.826  1.00  0.00           H
ATOM    130  HB  THR     9      -0.475  17.383   1.332  1.00  0.00           H
ATOM    131 HG21 THR     9      -2.548  17.589   2.681  1.00  0.00           H
ATOM    132 HG22 THR     9      -2.878  17.269   0.974  1.00  0.00           H
ATOM    133 HG23 THR     9      -3.029  15.954   2.168  1.00  0.00           H
ATOM    134  HG1 THR     9      -0.714  16.788   3.567  1.00  0.00           H
ATOM    135  H   LYS    10       0.970  16.062  -1.110  1.00  0.00           H
ATOM    136  N   LYS    10       0.061  16.190  -1.525  1.00  0.00           N
ATOM    137  CA  LYS    10      -0.010  16.624  -2.931  1.00  0.00           C
ATOM    138  C   LYS    10      -0.224  15.459  -3.901  1.00  0.00           C
ATOM    139  O   LYS    10      -1.117  15.533  -4.735  1.00  0.00           O
ATOM    140  CB  LYS    10       1.239  17.440  -3.299  1.00  0.00           C
ATOM    141  CG  LYS    10       1.383  18.709  -2.440  1.00  0.00           C
ATOM    142  CD  LYS    10       2.608  19.529  -2.863  1.00  0.00           C
ATOM    143  CE  LYS    10       2.775  20.733  -1.927  1.00  0.00           C
ATOM    144  NZ  LYS    10       3.984  21.526  -2.259  1.00  0.00           N
ATOM    145  HA  LYS    10      -0.889  17.260  -3.057  1.00  0.00           H
ATOM    146  HB2 LYS    10       1.166  17.731  -4.349  1.00  0.00           H
ATOM    147  HB3 LYS    10       2.124  16.813  -3.174  1.00  0.00           H
ATOM    148  HG2 LYS    10       1.497  18.431  -1.391  1.00  0.00           H
ATOM    149  HG3 LYS    10       0.486  19.322  -2.543  1.00  0.00           H
ATOM    150  HD2 LYS    10       2.471  19.871  -3.891  1.00  0.00           H
ATOM    151  HD3 LYS    10       3.495  18.896  -2.810  1.00  0.00           H
ATOM    152  HE2 LYS    10       2.845  20.366  -0.897  1.00  0.00           H
ATOM    153  HE3 LYS    10       1.879  21.359  -1.997  1.00  0.00           H
ATOM    154  HZ1 LYS    10       4.077  22.309  -1.624  1.00  0.00           H
ATOM    155  HZ2 LYS    10       3.928  21.881  -3.205  1.00  0.00           H
ATOM    156  HZ3 LYS    10       4.814  20.953  -2.172  1.00  0.00           H
ATOM    157  H   ASP    11       1.294  14.365  -3.118  1.00  0.00           H
ATOM    158  N   ASP    11       0.452  14.330  -3.679  1.00  0.00           N
ATOM    159  CA  ASP    11       0.194  13.067  -4.384  1.00  0.00           C
ATOM    160  C   ASP    11      -1.152  12.444  -3.928  1.00  0.00           C
ATOM    161  O   ASP    11      -1.580  11.441  -4.498  1.00  0.00           O
ATOM    162  CB  ASP    11       1.312  12.028  -4.085  1.00  0.00           C
ATOM    163  CG  ASP    11       2.793  12.437  -4.208  1.00  0.00           C
ATOM    164  OD1 ASP    11       3.630  11.498  -4.311  1.00  0.00           O
ATOM    165  OD2 ASP    11       3.112  13.601  -3.871  1.00  0.00           O
ATOM    166  HA  ASP    11       0.148  13.252  -5.459  1.00  0.00           H
ATOM    167  HB2 ASP    11       1.148  11.173  -4.744  1.00  0.00           H
ATOM    168  HB3 ASP    11       1.169  11.686  -3.061  1.00  0.00           H
ATOM    169  H   ASN    12      -1.192  13.650  -2.338  1.00  0.00           H
ATOM    170  N   ASN    12      -1.670  12.872  -2.766  1.00  0.00           N
ATOM    171  CA  ASN    12      -2.698  12.222  -1.941  1.00  0.00           C
ATOM    172  C   ASN    12      -2.484  10.698  -1.785  1.00  0.00           C
ATOM    173  O   ASN    12      -3.406   9.899  -1.943  1.00  0.00           O
ATOM    174  CB  ASN    12      -4.101  12.640  -2.417  1.00  0.00           C
ATOM    175  CG  ASN    12      -5.172  12.369  -1.372  1.00  0.00           C
ATOM    176  ND2 ASN    12      -6.422  12.547  -1.726  1.00  0.00           N
ATOM    177  OD1 ASN    12      -4.919  12.256  -0.185  1.00  0.00           O
ATOM    178  HA  ASN    12      -2.573  12.631  -0.939  1.00  0.00           H
ATOM    179  HB2 ASN    12      -4.112  13.708  -2.629  1.00  0.00           H
ATOM    180  HB3 ASN    12      -4.346  12.100  -3.331  1.00  0.00           H
ATOM    181 HD21 ASN    12      -7.099  12.491  -0.991  1.00  0.00           H
ATOM    182 HD22 ASN    12      -6.650  12.769  -2.673  1.00  0.00           H
ATOM    183  H   THR    13      -0.517  11.006  -1.512  1.00  0.00           H
ATOM    184  N   THR    13      -1.221  10.286  -1.613  1.00  0.00           N
ATOM    185  CA  THR    13      -0.775   8.894  -1.785  1.00  0.00           C
ATOM    186  C   THR    13       0.130   8.516  -0.614  1.00  0.00           C
ATOM    187  O   THR    13       1.078   9.230  -0.278  1.00  0.00           O
ATOM    188  CB  THR    13      -0.018   8.745  -3.117  1.00  0.00           C
ATOM    189  OG1 THR    13      -0.918   8.809  -4.194  1.00  0.00           O
ATOM    190  CG2 THR    13       0.722   7.417  -3.282  1.00  0.00           C
ATOM    191  HA  THR    13      -1.634   8.223  -1.805  1.00  0.00           H
ATOM    192  HB  THR    13       0.712   9.543  -3.206  1.00  0.00           H
ATOM    193  HG1 THR    13      -1.244   9.727  -4.280  1.00  0.00           H
ATOM    194 HG21 THR    13       1.136   7.363  -4.290  1.00  0.00           H
ATOM    195 HG22 THR    13       1.544   7.351  -2.571  1.00  0.00           H
ATOM    196 HG23 THR    13       0.034   6.585  -3.132  1.00  0.00           H
ATOM    197  H   CYS    14      -0.879   6.789  -0.399  1.00  0.00           H
ATOM    198  N   CYS    14      -0.092   7.321  -0.062  1.00  0.00           N
ATOM    199  CA  CYS    14       0.678   6.741   1.039  1.00  0.00           C
ATOM    200  C   CYS    14       1.680   5.708   0.501  1.00  0.00           C
ATOM    201  O   CYS    14       1.278   4.705  -0.091  1.00  0.00           O
ATOM    202  CB  CYS    14      -0.259   6.069   2.012  1.00  0.00           C
ATOM    203  SG  CYS    14       0.514   5.335   3.475  1.00  0.00           S
ATOM    204  H   LYS    15       3.240   6.677   1.365  1.00  0.00           H
ATOM    205  N   LYS    15       2.973   5.874   0.797  1.00  0.00           N
ATOM    206  CA  LYS    15       4.055   4.988   0.343  1.00  0.00           C
ATOM    207  C   LYS    15       4.668   4.260   1.545  1.00  0.00           C
ATOM    208  O   LYS    15       5.370   4.861   2.353  1.00  0.00           O
ATOM    209  CB  LYS    15       5.091   5.803  -0.463  1.00  0.00           C
ATOM    210  CG  LYS    15       4.479   6.540  -1.675  1.00  0.00           C
ATOM    211  CD  LYS    15       5.526   7.263  -2.538  1.00  0.00           C
ATOM    212  CE  LYS    15       4.856   8.259  -3.502  1.00  0.00           C
ATOM    213  NZ  LYS    15       5.849   9.146  -4.152  1.00  0.00           N
ATOM    214  HA  LYS    15       3.646   4.232  -0.327  1.00  0.00           H
ATOM    215  HB2 LYS    15       5.548   6.540   0.199  1.00  0.00           H
ATOM    216  HB3 LYS    15       5.872   5.125  -0.811  1.00  0.00           H
ATOM    217  HG2 LYS    15       3.779   7.289  -1.306  1.00  0.00           H
ATOM    218  HG3 LYS    15       3.934   5.831  -2.301  1.00  0.00           H
ATOM    219  HD2 LYS    15       6.193   7.823  -1.884  1.00  0.00           H
ATOM    220  HD3 LYS    15       6.123   6.538  -3.095  1.00  0.00           H
ATOM    221  HE2 LYS    15       4.272   7.721  -4.255  1.00  0.00           H
ATOM    222  HE3 LYS    15       4.167   8.886  -2.929  1.00  0.00           H
ATOM    223  HZ1 LYS    15       5.407  10.005  -4.478  1.00  0.00           H
ATOM    224  HZ2 LYS    15       6.360   8.674  -4.899  1.00  0.00           H
ATOM    225  HZ3 LYS    15       6.598   9.358  -3.499  1.00  0.00           H
ATOM    226  H   SER    16       3.723   2.576   1.004  1.00  0.00           H
ATOM    227  N   SER    16       4.366   2.963   1.675  1.00  0.00           N
ATOM    228  CA  SER    16       4.843   2.101   2.777  1.00  0.00           C
ATOM    229  C   SER    16       6.377   2.031   2.847  1.00  0.00           C
ATOM    230  O   SER    16       6.985   2.595   3.753  1.00  0.00           O
ATOM    231  CB  SER    16       4.207   0.707   2.671  1.00  0.00           C
ATOM    232  OG  SER    16       4.834  -0.211   3.539  1.00  0.00           O
ATOM    233  HA  SER    16       4.503   2.525   3.719  1.00  0.00           H
ATOM    234  HB2 SER    16       4.309   0.338   1.649  1.00  0.00           H
ATOM    235  HB3 SER    16       3.145   0.778   2.914  1.00  0.00           H
ATOM    236  HG  SER    16       4.179  -0.654   4.095  1.00  0.00           H
ATOM    237  H   LYS    17       6.427   1.307   0.975  1.00  0.00           H
ATOM    238  N   LYS    17       7.001   1.664   1.722  1.00  0.00           N
ATOM    239  CA  LYS    17       8.380   2.032   1.389  1.00  0.00           C
ATOM    240  C   LYS    17       8.356   3.270   0.496  1.00  0.00           C
ATOM    241  O   LYS    17       7.768   3.230  -0.581  1.00  0.00           O
ATOM    242  CB  LYS    17       9.060   0.820   0.735  1.00  0.00           C
ATOM    243  CG  LYS    17      10.543   1.038   0.393  1.00  0.00           C
ATOM    244  CD  LYS    17      11.150  -0.242  -0.204  1.00  0.00           C
ATOM    245  CE  LYS    17      12.636  -0.039  -0.524  1.00  0.00           C
ATOM    246  NZ  LYS    17      13.227  -1.258  -1.133  1.00  0.00           N
ATOM    247  HA  LYS    17       8.918   2.287   2.303  1.00  0.00           H
ATOM    248  HB2 LYS    17       8.518   0.560  -0.176  1.00  0.00           H
ATOM    249  HB3 LYS    17       8.983  -0.017   1.430  1.00  0.00           H
ATOM    250  HG2 LYS    17      11.086   1.301   1.301  1.00  0.00           H
ATOM    251  HG3 LYS    17      10.639   1.849  -0.329  1.00  0.00           H
ATOM    252  HD2 LYS    17      10.610  -0.496  -1.119  1.00  0.00           H
ATOM    253  HD3 LYS    17      11.039  -1.059   0.511  1.00  0.00           H
ATOM    254  HE2 LYS    17      13.161   0.214   0.402  1.00  0.00           H
ATOM    255  HE3 LYS    17      12.733   0.812  -1.206  1.00  0.00           H
ATOM    256  HZ1 LYS    17      14.209  -1.118  -1.334  1.00  0.00           H
ATOM    257  HZ2 LYS    17      12.753  -1.485  -1.999  1.00  0.00           H
ATOM    258  HZ3 LYS    17      13.139  -2.046  -0.504  1.00  0.00           H
ATOM    259  H   SER    18       9.405   4.319   1.853  1.00  0.00           H
ATOM    260  N   SER    18       9.001   4.350   0.931  1.00  0.00           N
ATOM    261  CA  SER    18       9.165   5.565   0.121  1.00  0.00           C
ATOM    262  C   SER    18       9.946   5.262  -1.163  1.00  0.00           C
ATOM    263  O   SER    18      10.916   4.500  -1.144  1.00  0.00           O
ATOM    264  CB  SER    18       9.880   6.649   0.940  1.00  0.00           C
ATOM    265  OG  SER    18       9.875   7.917   0.300  1.00  0.00           O
ATOM    266  HA  SER    18       8.179   5.942  -0.150  1.00  0.00           H
ATOM    267  HB2 SER    18      10.912   6.350   1.115  1.00  0.00           H
ATOM    268  HB3 SER    18       9.386   6.741   1.907  1.00  0.00           H
ATOM    269  HG  SER    18      10.424   7.882  -0.506  1.00  0.00           H
ATOM    270  H   ASP    19       8.851   6.631  -2.185  1.00  0.00           H
ATOM    271  N   ASP    19       9.605   5.954  -2.248  1.00  0.00           N
ATOM    272  CA  ASP    19      10.448   6.076  -3.433  1.00  0.00           C
ATOM    273  C   ASP    19      11.726   6.908  -3.234  1.00  0.00           C
ATOM    274  O   ASP    19      11.793   7.785  -2.370  1.00  0.00           O
ATOM    275  CB  ASP    19       9.661   6.486  -4.705  1.00  0.00           C
ATOM    276  CG  ASP    19       8.652   7.642  -4.587  1.00  0.00           C
ATOM    277  OD1 ASP    19       7.991   7.939  -5.614  1.00  0.00           O
ATOM    278  OD2 ASP    19       8.325   8.087  -3.467  1.00  0.00           O
ATOM    279  HA  ASP    19      10.804   5.066  -3.638  1.00  0.00           H
ATOM    280  HB2 ASP    19       9.102   5.606  -5.025  1.00  0.00           H
ATOM    281  HB3 ASP    19      10.372   6.711  -5.501  1.00  0.00           H
ATOM    282  H   GLY    20      12.598   5.945  -4.781  1.00  0.00           H
ATOM    283  N   GLY    20      12.722   6.672  -4.091  1.00  0.00           N
ATOM    284  CA  GLY    20      13.903   7.516  -4.264  1.00  0.00           C
ATOM    285  C   GLY    20      14.404   7.398  -5.703  1.00  0.00           C
ATOM    286  O   GLY    20      14.314   6.324  -6.299  1.00  0.00           O
ATOM    287  HA2 GLY    20      13.642   8.553  -4.052  1.00  0.00           H
ATOM    288  HA3 GLY    20      14.695   7.206  -3.580  1.00  0.00           H
ATOM    289  H   LYS    21      14.873   9.365  -5.767  1.00  0.00           H
ATOM    290  N   LYS    21      14.809   8.517  -6.314  1.00  0.00           N
ATOM    291  CA  LYS    21      15.247   8.583  -7.719  1.00  0.00           C
ATOM    292  C   LYS    21      16.661   9.157  -7.799  1.00  0.00           C
ATOM    293  O   LYS    21      16.981  10.095  -7.078  1.00  0.00           O
ATOM    294  CB  LYS    21      14.234   9.373  -8.572  1.00  0.00           C
ATOM    295  CG  LYS    21      12.845   8.704  -8.605  1.00  0.00           C
ATOM    296  CD  LYS    21      11.833   9.472  -9.472  1.00  0.00           C
ATOM    297  CE  LYS    21      10.462   8.778  -9.399  1.00  0.00           C
ATOM    298  NZ  LYS    21       9.425   9.492 -10.187  1.00  0.00           N
ATOM    299  HA  LYS    21      15.295   7.571  -8.120  1.00  0.00           H
ATOM    300  HB2 LYS    21      14.614   9.441  -9.593  1.00  0.00           H
ATOM    301  HB3 LYS    21      14.140  10.385  -8.174  1.00  0.00           H
ATOM    302  HG2 LYS    21      12.448   8.645  -7.590  1.00  0.00           H
ATOM    303  HG3 LYS    21      12.948   7.690  -8.996  1.00  0.00           H
ATOM    304  HD2 LYS    21      12.186   9.495 -10.505  1.00  0.00           H
ATOM    305  HD3 LYS    21      11.747  10.495  -9.100  1.00  0.00           H
ATOM    306  HE2 LYS    21      10.154   8.722  -8.349  1.00  0.00           H
ATOM    307  HE3 LYS    21      10.572   7.752  -9.766  1.00  0.00           H
ATOM    308  HZ1 LYS    21       8.535   9.014 -10.107  1.00  0.00           H
ATOM    309  HZ2 LYS    21       9.300  10.434  -9.841  1.00  0.00           H
ATOM    310  HZ3 LYS    21       9.678   9.535 -11.166  1.00  0.00           H
ATOM    311  H   THR    22      17.159   7.836  -9.242  1.00  0.00           H
ATOM    312  N   THR    22      17.512   8.550  -8.626  1.00  0.00           N
ATOM    313  CA  THR    22      18.961   8.819  -8.670  1.00  0.00           C
ATOM    314  C   THR    22      19.403   9.325 -10.038  1.00  0.00           C
ATOM    315  O   THR    22      19.072   8.713 -11.050  1.00  0.00           O
ATOM    316  CB  THR    22      19.772   7.582  -8.243  1.00  0.00           C
ATOM    317  OG1 THR    22      19.302   7.111  -7.001  1.00  0.00           O
ATOM    318  CG2 THR    22      21.266   7.846  -8.077  1.00  0.00           C
ATOM    319  HA  THR    22      19.191   9.600  -7.946  1.00  0.00           H
ATOM    320  HB  THR    22      19.635   6.790  -8.980  1.00  0.00           H
ATOM    321  HG1 THR    22      18.520   6.579  -7.155  1.00  0.00           H
ATOM    322 HG21 THR    22      21.741   6.970  -7.636  1.00  0.00           H
ATOM    323 HG22 THR    22      21.719   8.019  -9.051  1.00  0.00           H
ATOM    324 HG23 THR    22      21.431   8.710  -7.434  1.00  0.00           H
ATOM    325  H   SER    23      20.414  10.853  -9.195  1.00  0.00           H
ATOM    326  N   SER    23      20.159  10.425 -10.069  1.00  0.00           N
ATOM    327  CA  SER    23      20.840  10.899 -11.281  1.00  0.00           C
ATOM    328  C   SER    23      22.066  10.039 -11.611  1.00  0.00           C
ATOM    329  O   SER    23      22.803   9.654 -10.703  1.00  0.00           O
ATOM    330  CB  SER    23      21.253  12.363 -11.110  1.00  0.00           C
ATOM    331  OG  SER    23      22.020  12.802 -12.206  1.00  0.00           O
ATOM    332  HA  SER    23      20.144  10.839 -12.118  1.00  0.00           H
ATOM    333  HB2 SER    23      20.359  12.984 -11.019  1.00  0.00           H
ATOM    334  HB3 SER    23      21.847  12.461 -10.201  1.00  0.00           H
ATOM    335  HG  SER    23      22.872  13.119 -11.845  1.00  0.00           H
ATOM    336  H   LEU    24      21.740  10.273 -13.584  1.00  0.00           H
ATOM    337  N   LEU    24      22.354   9.852 -12.905  1.00  0.00           N
ATOM    338  CA  LEU    24      23.570   9.177 -13.381  1.00  0.00           C
ATOM    339  C   LEU    24      24.841   9.942 -12.974  1.00  0.00           C
ATOM    340  O   LEU    24      25.756   9.364 -12.392  1.00  0.00           O
ATOM    341  CB  LEU    24      23.514   9.019 -14.913  1.00  0.00           C
ATOM    342  CG  LEU    24      22.419   8.068 -15.431  1.00  0.00           C
ATOM    343  CD1 LEU    24      22.358   8.153 -16.955  1.00  0.00           C
ATOM    344  CD2 LEU    24      22.683   6.610 -15.046  1.00  0.00           C
ATOM    345  HA  LEU    24      23.636   8.191 -12.920  1.00  0.00           H
ATOM    346  HB2 LEU    24      24.481   8.648 -15.261  1.00  0.00           H
ATOM    347  HB3 LEU    24      23.364  10.004 -15.361  1.00  0.00           H
ATOM    348  HG  LEU    24      21.451   8.372 -15.032  1.00  0.00           H
ATOM    349 HD21 LEU    24      22.632   6.490 -13.966  1.00  0.00           H
ATOM    350 HD22 LEU    24      21.926   5.969 -15.497  1.00  0.00           H
ATOM    351 HD23 LEU    24      23.667   6.301 -15.400  1.00  0.00           H
ATOM    352 HD11 LEU    24      22.125   9.174 -17.261  1.00  0.00           H
ATOM    353 HD12 LEU    24      21.578   7.492 -17.332  1.00  0.00           H
ATOM    354 HD13 LEU    24      23.315   7.860 -17.387  1.00  0.00           H
ATOM    355  H   ALA    25      24.038  11.679 -13.603  1.00  0.00           H
ATOM    356  N   ALA    25      24.860  11.258 -13.199  1.00  0.00           N
ATOM    357  CA  ALA    25      25.898  12.148 -12.691  1.00  0.00           C
ATOM    358  C   ALA    25      25.536  12.662 -11.287  1.00  0.00           C
ATOM    359  O   ALA    25      24.423  13.144 -11.065  1.00  0.00           O
ATOM    360  CB  ALA    25      26.107  13.293 -13.690  1.00  0.00           C
ATOM    361  HA  ALA    25      26.836  11.594 -12.624  1.00  0.00           H
ATOM    362  HB1 ALA    25      26.393  12.890 -14.663  1.00  0.00           H
ATOM    363  HB2 ALA    25      26.903  13.949 -13.337  1.00  0.00           H
ATOM    364  HB3 ALA    25      25.190  13.875 -13.796  1.00  0.00           H
ATOM    365  H   LYS    26      27.418  12.339 -10.653  1.00  0.00           H
ATOM    366  N   LYS    26      26.508  12.668 -10.368  1.00  0.00           N
ATOM    367  CA  LYS    26      26.422  13.369  -9.077  1.00  0.00           C
ATOM    368  C   LYS    26      27.056  14.757  -9.199  1.00  0.00           C
ATOM    369  O   LYS    26      28.227  14.843  -9.558  1.00  0.00           O
ATOM    370  CB  LYS    26      27.124  12.562  -7.972  1.00  0.00           C
ATOM    371  CG  LYS    26      26.486  11.188  -7.720  1.00  0.00           C
ATOM    372  CD  LYS    26      27.303  10.416  -6.677  1.00  0.00           C
ATOM    373  CE  LYS    26      26.694   9.031  -6.436  1.00  0.00           C
ATOM    374  NZ  LYS    26      27.520   8.230  -5.495  1.00  0.00           N
ATOM    375  HA  LYS    26      25.374  13.492  -8.801  1.00  0.00           H
ATOM    376  HB2 LYS    26      27.095  13.140  -7.045  1.00  0.00           H
ATOM    377  HB3 LYS    26      28.169  12.425  -8.252  1.00  0.00           H
ATOM    378  HG2 LYS    26      26.462  10.612  -8.645  1.00  0.00           H
ATOM    379  HG3 LYS    26      25.465  11.325  -7.361  1.00  0.00           H
ATOM    380  HD2 LYS    26      28.326  10.304  -7.041  1.00  0.00           H
ATOM    381  HD3 LYS    26      27.318  10.979  -5.743  1.00  0.00           H
ATOM    382  HE2 LYS    26      25.681   9.157  -6.039  1.00  0.00           H
ATOM    383  HE3 LYS    26      26.612   8.513  -7.398  1.00  0.00           H
ATOM    384  HZ1 LYS    26      27.104   7.319  -5.340  1.00  0.00           H
ATOM    385  HZ2 LYS    26      28.450   8.094  -5.872  1.00  0.00           H
ATOM    386  HZ3 LYS    26      27.603   8.703  -4.603  1.00  0.00           H
ATOM    387  H   CYS    27      25.440  15.628  -8.371  1.00  0.00           H
ATOM    388  N   CYS    27      26.367  15.790  -8.720  1.00  0.00           N
ATOM    389  CA  CYS    27      26.968  17.093  -8.438  1.00  0.00           C
ATOM    390  C   CYS    27      27.488  17.170  -6.985  1.00  0.00           C
ATOM    391  O   CYS    27      27.012  16.407  -6.137  1.00  0.00           O
ATOM    392  CB  CYS    27      25.944  18.194  -8.741  1.00  0.00           C
ATOM    393  SG  CYS    27      25.563  18.192 -10.519  1.00  0.00           S
ATOM    394  HA  CYS    27      27.803  17.222  -9.124  1.00  0.00           H
ATOM    395  HB2 CYS    27      25.033  18.027  -8.163  1.00  0.00           H
ATOM    396  HB3 CYS    27      26.361  19.166  -8.466  1.00  0.00           H
ATOM    397  HG  CYS    27      24.898  19.354 -10.548  1.00  0.00           H
ATOM    398  N   PRO    28      28.431  18.078  -6.666  1.00  0.00           N
ATOM    399  CA  PRO    28      28.806  18.374  -5.282  1.00  0.00           C
ATOM    400  C   PRO    28      27.673  19.106  -4.534  1.00  0.00           C
ATOM    401  O   PRO    28      26.823  19.749  -5.147  1.00  0.00           O
ATOM    402  CB  PRO    28      30.081  19.237  -5.360  1.00  0.00           C
ATOM    403  CG  PRO    28      30.446  19.325  -6.847  1.00  0.00           C
ATOM    404  CD  PRO    28      29.151  18.965  -7.565  1.00  0.00           C
ATOM    405  HA  PRO    28      29.030  17.440  -4.761  1.00  0.00           H
ATOM    406  HB2 PRO    28      30.891  18.771  -4.793  1.00  0.00           H
ATOM    407  HB3 PRO    28      29.888  20.246  -4.984  1.00  0.00           H
ATOM    408  HG2 PRO    28      30.782  20.328  -7.116  1.00  0.00           H
ATOM    409  HG3 PRO    28      31.215  18.591  -7.089  1.00  0.00           H
ATOM    410  HD2 PRO    28      29.372  18.510  -8.528  1.00  0.00           H
ATOM    411  HD3 PRO    28      28.568  19.868  -7.709  1.00  0.00           H
ATOM    412  H   SER    29      28.447  18.569  -2.743  1.00  0.00           H
ATOM    413  N   SER    29      27.728  19.107  -3.201  1.00  0.00           N
ATOM    414  CA  SER    29      26.875  19.922  -2.326  1.00  0.00           C
ATOM    415  C   SER    29      27.588  20.208  -1.005  1.00  0.00           C
ATOM    416  O   SER    29      28.374  19.387  -0.535  1.00  0.00           O
ATOM    417  CB  SER    29      25.543  19.206  -2.072  1.00  0.00           C
ATOM    418  OG  SER    29      24.682  19.972  -1.245  1.00  0.00           O
ATOM    419  HA  SER    29      26.662  20.873  -2.814  1.00  0.00           H
ATOM    420  HB2 SER    29      25.731  18.239  -1.606  1.00  0.00           H
ATOM    421  HB3 SER    29      25.054  19.038  -3.032  1.00  0.00           H
ATOM    422  HG  SER    29      24.935  19.877  -0.306  1.00  0.00           H
ATOM    423  H   ALA    30      26.505  21.881  -0.765  1.00  0.00           H
ATOM    424  N   ALA    30      27.222  21.308  -0.349  1.00  0.00           N
ATOM    425  CA  ALA    30      27.451  21.470   1.082  1.00  0.00           C
ATOM    426  C   ALA    30      26.565  20.509   1.905  1.00  0.00           C
ATOM    427  O   ALA    30      25.562  19.986   1.405  1.00  0.00           O
ATOM    428  CB  ALA    30      27.203  22.939   1.445  1.00  0.00           C
ATOM    429  HA  ALA    30      28.495  21.234   1.298  1.00  0.00           H
ATOM    430  HB1 ALA    30      27.410  23.102   2.503  1.00  0.00           H
ATOM    431  HB2 ALA    30      27.860  23.580   0.855  1.00  0.00           H
ATOM    432  HB3 ALA    30      26.162  23.203   1.242  1.00  0.00           H
ATOM    433  H   ALA    31      27.716  20.811   3.527  1.00  0.00           H
ATOM    434  N   ALA    31      26.931  20.291   3.171  1.00  0.00           N
ATOM    435  CA  ALA    31      26.110  19.582   4.153  1.00  0.00           C
ATOM    436  C   ALA    31      25.138  20.542   4.863  1.00  0.00           C
ATOM    437  O   ALA    31      25.533  21.635   5.265  1.00  0.00           O
ATOM    438  CB  ALA    31      27.036  18.877   5.153  1.00  0.00           C
ATOM    439  HA  ALA    31      25.523  18.821   3.640  1.00  0.00           H
ATOM    440  HB1 ALA    31      26.440  18.319   5.874  1.00  0.00           H
ATOM    441  HB2 ALA    31      27.697  18.187   4.628  1.00  0.00           H
ATOM    442  HB3 ALA    31      27.637  19.614   5.689  1.00  0.00           H
ATOM    443  H   ASN    32      23.680  19.146   4.850  1.00  0.00           H
ATOM    444  N   ASN    32      23.912  20.084   5.130  1.00  0.00           N
ATOM    445  CA  ASN    32      22.914  20.832   5.899  1.00  0.00           C
ATOM    446  C   ASN    32      22.952  20.472   7.393  1.00  0.00           C
ATOM    447  O   ASN    32      22.742  19.316   7.754  1.00  0.00           O
ATOM    448  CB  ASN    32      21.512  20.595   5.307  1.00  0.00           C
ATOM    449  CG  ASN    32      21.381  21.113   3.888  1.00  0.00           C
ATOM    450  ND2 ASN    32      20.632  20.441   3.048  1.00  0.00           N
ATOM    451  OD1 ASN    32      21.830  22.191   3.550  1.00  0.00           O
ATOM    452  HA  ASN    32      23.132  21.899   5.811  1.00  0.00           H
ATOM    453  HB2 ASN    32      21.284  19.530   5.333  1.00  0.00           H
ATOM    454  HB3 ASN    32      20.769  21.112   5.913  1.00  0.00           H
ATOM    455 HD21 ASN    32      20.163  19.605   3.339  1.00  0.00           H
ATOM    456 HD22 ASN    32      20.514  20.858   2.142  1.00  0.00           H
ATOM    457  H   THR    33      23.232  22.403   7.898  1.00  0.00           H
ATOM    458  N   THR    33      22.977  21.492   8.255  1.00  0.00           N
ATOM    459  CA  THR    33      22.937  21.373   9.727  1.00  0.00           C
ATOM    460  C   THR    33      21.733  20.656  10.338  1.00  0.00           C
ATOM    461  O   THR    33      21.861  19.985  11.359  1.00  0.00           O
ATOM    462  CB  THR    33      23.093  22.757  10.381  1.00  0.00           C
ATOM    463  OG1 THR    33      23.991  23.564   9.645  1.00  0.00           O
ATOM    464  CG2 THR    33      23.510  22.707  11.851  1.00  0.00           C
ATOM    465  HA  THR    33      23.807  20.783  10.016  1.00  0.00           H
ATOM    466  HB  THR    33      22.130  23.261  10.324  1.00  0.00           H
ATOM    467 HG21 THR    33      23.739  23.710  12.210  1.00  0.00           H
ATOM    468 HG22 THR    33      22.689  22.310  12.451  1.00  0.00           H
ATOM    469 HG23 THR    33      24.383  22.067  11.978  1.00  0.00           H
ATOM    470  HG1 THR    33      23.981  24.448  10.026  1.00  0.00           H
ATOM    471  H   LYS    34      20.561  21.270   8.821  1.00  0.00           H
ATOM    472  N   LYS    34      20.569  20.751   9.687  1.00  0.00           N
ATOM    473  CA  LYS    34      19.387  19.947   9.997  1.00  0.00           C
ATOM    474  C   LYS    34      18.867  19.346   8.697  1.00  0.00           C
ATOM    475  O   LYS    34      18.509  20.084   7.783  1.00  0.00           O
ATOM    476  CB  LYS    34      18.329  20.801  10.724  1.00  0.00           C
ATOM    477  CG  LYS    34      17.173  19.944  11.270  1.00  0.00           C
ATOM    478  CD  LYS    34      16.031  20.798  11.842  1.00  0.00           C
ATOM    479  CE  LYS    34      15.041  19.879  12.569  1.00  0.00           C
ATOM    480  NZ  LYS    34      13.732  20.525  12.811  1.00  0.00           N
ATOM    481  HA  LYS    34      19.679  19.131  10.661  1.00  0.00           H
ATOM    482  HB2 LYS    34      18.798  21.318  11.563  1.00  0.00           H
ATOM    483  HB3 LYS    34      17.933  21.551  10.036  1.00  0.00           H
ATOM    484  HG2 LYS    34      17.563  19.292  12.053  1.00  0.00           H
ATOM    485  HG3 LYS    34      16.764  19.322  10.473  1.00  0.00           H
ATOM    486  HD2 LYS    34      16.431  21.538  12.537  1.00  0.00           H
ATOM    487  HD3 LYS    34      15.532  21.313  11.018  1.00  0.00           H
ATOM    488  HE2 LYS    34      15.482  19.549  13.513  1.00  0.00           H
ATOM    489  HE3 LYS    34      14.868  18.995  11.947  1.00  0.00           H
ATOM    490  HZ1 LYS    34      13.042  19.822  13.100  1.00  0.00           H
ATOM    491  HZ2 LYS    34      13.299  20.776  11.919  1.00  0.00           H
ATOM    492  HZ3 LYS    34      13.762  21.320  13.424  1.00  0.00           H
ATOM    493  H   CYS    35      19.005  17.504   9.485  1.00  0.00           H
ATOM    494  N   CYS    35      18.707  18.027   8.677  1.00  0.00           N
ATOM    495  CA  CYS    35      17.859  17.335   7.716  1.00  0.00           C
ATOM    496  C   CYS    35      16.593  16.838   8.419  1.00  0.00           C
ATOM    497  O   CYS    35      16.673  16.101   9.398  1.00  0.00           O
ATOM    498  CB  CYS    35      18.640  16.208   7.031  1.00  0.00           C
ATOM    499  SG  CYS    35      19.816  16.917   5.843  1.00  0.00           S
ATOM    500  HA  CYS    35      17.543  18.033   6.937  1.00  0.00           H
ATOM    501  HB2 CYS    35      19.168  15.620   7.783  1.00  0.00           H
ATOM    502  HB3 CYS    35      17.944  15.559   6.498  1.00  0.00           H
ATOM    503  HG  CYS    35      20.420  15.771   5.510  1.00  0.00           H
ATOM    504  H   GLU    36      15.433  17.833   7.093  1.00  0.00           H
ATOM    505  N   GLU    36      15.433  17.252   7.920  1.00  0.00           N
ATOM    506  CA  GLU    36      14.111  16.894   8.431  1.00  0.00           C
ATOM    507  C   GLU    36      13.204  16.564   7.242  1.00  0.00           C
ATOM    508  O   GLU    36      13.371  17.147   6.170  1.00  0.00           O
ATOM    509  CB  GLU    36      13.577  18.053   9.281  1.00  0.00           C
ATOM    510  CG  GLU    36      12.244  17.731   9.971  1.00  0.00           C
ATOM    511  CD  GLU    36      11.930  18.776  11.058  1.00  0.00           C
ATOM    512  OE1 GLU    36      12.069  18.417  12.252  1.00  0.00           O
ATOM    513  OE2 GLU    36      12.158  19.976  10.775  1.00  0.00           O
ATOM    514  HA  GLU    36      14.192  16.013   9.067  1.00  0.00           H
ATOM    515  HB2 GLU    36      13.468  18.946   8.661  1.00  0.00           H
ATOM    516  HB3 GLU    36      14.310  18.268  10.058  1.00  0.00           H
ATOM    517  HG2 GLU    36      12.297  16.728  10.405  1.00  0.00           H
ATOM    518  HG3 GLU    36      11.456  17.720   9.216  1.00  0.00           H
ATOM    519  H   LYS    37      12.256  15.102   8.273  1.00  0.00           H
ATOM    520  N   LYS    37      12.380  15.518   7.363  1.00  0.00           N
ATOM    521  CA  LYS    37      11.525  15.042   6.273  1.00  0.00           C
ATOM    522  C   LYS    37      10.080  15.479   6.503  1.00  0.00           C
ATOM    523  O   LYS    37       9.452  15.011   7.447  1.00  0.00           O
ATOM    524  CB  LYS    37      11.684  13.519   6.112  1.00  0.00           C
ATOM    525  CG  LYS    37      10.809  12.998   4.964  1.00  0.00           C
ATOM    526  CD  LYS    37      10.932  11.496   4.706  1.00  0.00           C
ATOM    527  CE  LYS    37      10.025  11.161   3.515  1.00  0.00           C
ATOM    528  NZ  LYS    37       9.871   9.701   3.344  1.00  0.00           N
ATOM    529  HA  LYS    37      11.847  15.500   5.338  1.00  0.00           H
ATOM    530  HB2 LYS    37      11.391  13.021   7.037  1.00  0.00           H
ATOM    531  HB3 LYS    37      12.730  13.290   5.902  1.00  0.00           H
ATOM    532  HG2 LYS    37       9.769  13.191   5.210  1.00  0.00           H
ATOM    533  HG3 LYS    37      11.067  13.537   4.051  1.00  0.00           H
ATOM    534  HD2 LYS    37      10.600  10.954   5.593  1.00  0.00           H
ATOM    535  HD3 LYS    37      11.965  11.233   4.481  1.00  0.00           H
ATOM    536  HE2 LYS    37       9.043  11.612   3.697  1.00  0.00           H
ATOM    537  HE3 LYS    37      10.444  11.616   2.612  1.00  0.00           H
ATOM    538  HZ1 LYS    37       9.298   9.473   2.544  1.00  0.00           H
ATOM    539  HZ2 LYS    37      10.764   9.253   3.272  1.00  0.00           H
ATOM    540  HZ3 LYS    37       9.432   9.312   4.186  1.00  0.00           H
ATOM    541  H   ASP    38      10.124  16.579   4.820  1.00  0.00           H
ATOM    542  N   ASP    38       9.537  16.250   5.564  1.00  0.00           N
ATOM    543  CA  ASP    38       8.091  16.404   5.388  1.00  0.00           C
ATOM    544  C   ASP    38       7.417  15.125   4.844  1.00  0.00           C
ATOM    545  O   ASP    38       7.991  14.408   4.018  1.00  0.00           O
ATOM    546  CB  ASP    38       7.780  17.674   4.576  1.00  0.00           C
ATOM    547  CG  ASP    38       6.301  17.821   4.192  1.00  0.00           C
ATOM    548  OD1 ASP    38       6.033  18.387   3.108  1.00  0.00           O
ATOM    549  OD2 ASP    38       5.451  17.434   5.026  1.00  0.00           O
ATOM    550  HA  ASP    38       7.660  16.573   6.377  1.00  0.00           H
ATOM    551  HB2 ASP    38       8.087  18.545   5.158  1.00  0.00           H
ATOM    552  HB3 ASP    38       8.378  17.653   3.663  1.00  0.00           H
ATOM    553  H   GLY    39       5.778  15.514   5.908  1.00  0.00           H
ATOM    554  N   GLY    39       6.252  14.783   5.390  1.00  0.00           N
ATOM    555  CA  GLY    39       5.535  13.535   5.147  1.00  0.00           C
ATOM    556  C   GLY    39       4.822  13.044   6.405  1.00  0.00           C
ATOM    557  O   GLY    39       5.453  12.732   7.414  1.00  0.00           O
ATOM    558  HA2 GLY    39       6.231  12.759   4.836  1.00  0.00           H
ATOM    559  HA3 GLY    39       4.811  13.691   4.349  1.00  0.00           H
ATOM    560  H   ASN    40       3.042  13.097   5.463  1.00  0.00           H
ATOM    561  N   ASN    40       3.494  12.945   6.353  1.00  0.00           N
ATOM    562  CA  ASN    40       2.698  12.425   7.466  1.00  0.00           C
ATOM    563  C   ASN    40       2.851  10.894   7.600  1.00  0.00           C
ATOM    564  O   ASN    40       3.036  10.211   6.595  1.00  0.00           O
ATOM    565  CB  ASN    40       1.247  12.886   7.279  1.00  0.00           C
ATOM    566  CG  ASN    40       0.324  12.289   8.321  1.00  0.00           C
ATOM    567  ND2 ASN    40      -0.809  11.785   7.903  1.00  0.00           N
ATOM    568  OD1 ASN    40       0.653  12.232   9.495  1.00  0.00           O
ATOM    569  HA  ASN    40       3.070  12.867   8.393  1.00  0.00           H
ATOM    570  HB2 ASN    40       1.189  13.971   7.352  1.00  0.00           H
ATOM    571  HB3 ASN    40       0.910  12.593   6.289  1.00  0.00           H
ATOM    572 HD21 ASN    40      -1.338  11.219   8.557  1.00  0.00           H
ATOM    573 HD22 ASN    40      -1.026  11.768   6.925  1.00  0.00           H
ATOM    574  H   LYS    41       2.454  10.923   9.578  1.00  0.00           H
ATOM    575  N   LYS    41       2.799  10.342   8.822  1.00  0.00           N
ATOM    576  CA  LYS    41       3.032   8.909   9.084  1.00  0.00           C
ATOM    577  C   LYS    41       1.754   8.080   9.106  1.00  0.00           C
ATOM    578  O   LYS    41       0.934   8.216  10.010  1.00  0.00           O
ATOM    579  CB  LYS    41       3.868   8.695  10.351  1.00  0.00           C
ATOM    580  CG  LYS    41       5.323   9.081  10.073  1.00  0.00           C
ATOM    581  CD  LYS    41       6.249   8.747  11.241  1.00  0.00           C
ATOM    582  CE  LYS    41       7.662   9.154  10.815  1.00  0.00           C
ATOM    583  NZ  LYS    41       8.666   8.867  11.862  1.00  0.00           N
ATOM    584  HA  LYS    41       3.620   8.516   8.252  1.00  0.00           H
ATOM    585  HB2 LYS    41       3.461   9.285  11.174  1.00  0.00           H
ATOM    586  HB3 LYS    41       3.832   7.638  10.622  1.00  0.00           H
ATOM    587  HG2 LYS    41       5.383  10.148   9.857  1.00  0.00           H
ATOM    588  HG3 LYS    41       5.669   8.524   9.203  1.00  0.00           H
ATOM    589  HD2 LYS    41       6.211   7.675  11.439  1.00  0.00           H
ATOM    590  HD3 LYS    41       5.939   9.303  12.127  1.00  0.00           H
ATOM    591  HE2 LYS    41       7.663  10.220  10.565  1.00  0.00           H
ATOM    592  HE3 LYS    41       7.917   8.612   9.899  1.00  0.00           H
ATOM    593  HZ1 LYS    41       9.576   9.164  11.533  1.00  0.00           H
ATOM    594  HZ2 LYS    41       8.440   9.366  12.711  1.00  0.00           H
ATOM    595  HZ3 LYS    41       8.697   7.874  12.043  1.00  0.00           H
ATOM    596  H   CYS    42       2.558   6.885   7.712  1.00  0.00           H
ATOM    597  N   CYS    42       1.748   7.025   8.303  1.00  0.00           N
ATOM    598  CA  CYS    42       0.552   6.267   7.967  1.00  0.00           C
ATOM    599  C   CYS    42       0.669   4.788   8.326  1.00  0.00           C
ATOM    600  O   CYS    42       1.764   4.216   8.361  1.00  0.00           O
ATOM    601  CB  CYS    42       0.290   6.399   6.483  1.00  0.00           C
ATOM    602  SG  CYS    42       1.640   5.884   5.394  1.00  0.00           S
ATOM    603  H   THR    43      -1.336   4.665   8.199  1.00  0.00           H
ATOM    604  N   THR    43      -0.486   4.126   8.335  1.00  0.00           N
ATOM    605  CA  THR    43      -0.610   2.664   8.266  1.00  0.00           C
ATOM    606  C   THR    43      -1.260   2.157   6.987  1.00  0.00           C
ATOM    607  O   THR    43      -2.008   2.862   6.319  1.00  0.00           O
ATOM    608  CB  THR    43      -1.177   2.011   9.539  1.00  0.00           C
ATOM    609  OG1 THR    43      -2.578   1.920   9.459  1.00  0.00           O
ATOM    610  CG2 THR    43      -0.791   2.740  10.827  1.00  0.00           C
ATOM    611  HA  THR    43       0.405   2.277   8.210  1.00  0.00           H
ATOM    612  HB  THR    43      -0.790   0.996   9.589  1.00  0.00           H
ATOM    613  HG1 THR    43      -2.906   1.445  10.249  1.00  0.00           H
ATOM    614 HG21 THR    43      -1.169   2.192  11.680  1.00  0.00           H
ATOM    615 HG22 THR    43       0.291   2.809  10.912  1.00  0.00           H
ATOM    616 HG23 THR    43      -1.226   3.735  10.837  1.00  0.00           H
ATOM    617  H   SER    44      -0.219   0.460   7.182  1.00  0.00           H
ATOM    618  N   SER    44      -0.893   0.944   6.596  1.00  0.00           N
ATOM    619  CA  SER    44      -1.600   0.110   5.630  1.00  0.00           C
ATOM    620  C   SER    44      -2.199  -1.079   6.386  1.00  0.00           C
ATOM    621  O   SER    44      -1.488  -1.784   7.108  1.00  0.00           O
ATOM    622  CB  SER    44      -0.664  -0.299   4.492  1.00  0.00           C
ATOM    623  OG  SER    44       0.497  -0.934   4.982  1.00  0.00           O
ATOM    624  HA  SER    44      -2.425   0.669   5.185  1.00  0.00           H
ATOM    625  HB2 SER    44      -0.392   0.590   3.916  1.00  0.00           H
ATOM    626  HB3 SER    44      -1.179  -1.002   3.840  1.00  0.00           H
ATOM    627  HG  SER    44       0.889  -0.350   5.651  1.00  0.00           H
ATOM    628  H   ASP    45      -4.042  -0.529   5.772  1.00  0.00           H
ATOM    629  N   ASP    45      -3.527  -1.169   6.367  1.00  0.00           N
ATOM    630  CA  ASP    45      -4.341  -2.071   7.185  1.00  0.00           C
ATOM    631  C   ASP    45      -4.659  -3.393   6.470  1.00  0.00           C
ATOM    632  O   ASP    45      -5.176  -3.390   5.349  1.00  0.00           O
ATOM    633  CB  ASP    45      -5.567  -1.277   7.673  1.00  0.00           C
ATOM    634  CG  ASP    45      -6.648  -2.060   8.419  1.00  0.00           C
ATOM    635  OD1 ASP    45      -7.387  -1.375   9.162  1.00  0.00           O
ATOM    636  OD2 ASP    45      -6.567  -3.299   8.499  1.00  0.00           O
ATOM    637  HA  ASP    45      -3.773  -2.340   8.077  1.00  0.00           H
ATOM    638  HB2 ASP    45      -5.203  -0.497   8.339  1.00  0.00           H
ATOM    639  HB3 ASP    45      -6.032  -0.797   6.809  1.00  0.00           H
ATOM    640  H   SER    46      -3.844  -4.498   7.974  1.00  0.00           H
ATOM    641  N   SER    46      -4.257  -4.529   7.047  1.00  0.00           N
ATOM    642  CA  SER    46      -4.379  -5.827   6.374  1.00  0.00           C
ATOM    643  C   SER    46      -5.832  -6.265   6.160  1.00  0.00           C
ATOM    644  O   SER    46      -6.120  -6.872   5.125  1.00  0.00           O
ATOM    645  CB  SER    46      -3.611  -6.906   7.140  1.00  0.00           C
ATOM    646  OG  SER    46      -4.276  -7.297   8.318  1.00  0.00           O
ATOM    647  HA  SER    46      -3.924  -5.731   5.389  1.00  0.00           H
ATOM    648  HB2 SER    46      -3.517  -7.779   6.496  1.00  0.00           H
ATOM    649  HB3 SER    46      -2.614  -6.539   7.385  1.00  0.00           H
ATOM    650  HG  SER    46      -3.731  -7.060   9.081  1.00  0.00           H
ATOM    651  H   TYR    47      -6.472  -5.218   7.777  1.00  0.00           H
ATOM    652  N   TYR    47      -6.763  -5.833   7.019  1.00  0.00           N
ATOM    653  CA  TYR    47      -8.162  -6.270   7.005  1.00  0.00           C
ATOM    654  C   TYR    47      -8.990  -5.794   5.812  1.00  0.00           C
ATOM    655  O   TYR    47      -9.975  -6.421   5.428  1.00  0.00           O
ATOM    656  CB  TYR    47      -8.847  -5.882   8.320  1.00  0.00           C
ATOM    657  CG  TYR    47      -8.332  -6.626   9.539  1.00  0.00           C
ATOM    658  CD1 TYR    47      -7.443  -5.985  10.426  1.00  0.00           C
ATOM    659  CD2 TYR    47      -8.749  -7.943   9.787  1.00  0.00           C
ATOM    660  CE1 TYR    47      -6.965  -6.669  11.562  1.00  0.00           C
ATOM    661  CE2 TYR    47      -8.274  -8.634  10.929  1.00  0.00           C
ATOM    662  CZ  TYR    47      -7.385  -7.990  11.815  1.00  0.00           C
ATOM    663  OH  TYR    47      -6.932  -8.614  12.939  1.00  0.00           O
ATOM    664  HA  TYR    47      -8.162  -7.359   6.945  1.00  0.00           H
ATOM    665  HB2 TYR    47      -8.756  -4.806   8.470  1.00  0.00           H
ATOM    666  HB3 TYR    47      -9.911  -6.104   8.230  1.00  0.00           H
ATOM    667  HD1 TYR    47      -7.135  -4.964  10.243  1.00  0.00           H
ATOM    668  HD2 TYR    47      -9.441  -8.424   9.109  1.00  0.00           H
ATOM    669  HE1 TYR    47      -6.293  -6.185  12.251  1.00  0.00           H
ATOM    670  HE2 TYR    47      -8.602  -9.643  11.114  1.00  0.00           H
ATOM    671  HH  TYR    47      -7.279  -9.500  13.038  1.00  0.00           H
ATOM    672  H   ASN    48      -7.810  -4.183   5.652  1.00  0.00           H
ATOM    673  N   ASN    48      -8.598  -4.660   5.230  1.00  0.00           N
ATOM    674  CA  ASN    48      -9.280  -4.038   4.093  1.00  0.00           C
ATOM    675  C   ASN    48      -8.327  -3.547   2.985  1.00  0.00           C
ATOM    676  O   ASN    48      -8.800  -3.051   1.962  1.00  0.00           O
ATOM    677  CB  ASN    48     -10.203  -2.923   4.618  1.00  0.00           C
ATOM    678  CG  ASN    48      -9.457  -1.868   5.416  1.00  0.00           C
ATOM    679  ND2 ASN    48     -10.116  -1.179   6.308  1.00  0.00           N
ATOM    680  OD1 ASN    48      -8.341  -1.499   5.096  1.00  0.00           O
ATOM    681  HA  ASN    48      -9.911  -4.792   3.619  1.00  0.00           H
ATOM    682  HB2 ASN    48     -10.707  -2.439   3.785  1.00  0.00           H
ATOM    683  HB3 ASN    48     -10.960  -3.374   5.259  1.00  0.00           H
ATOM    684 HD21 ASN    48     -11.002  -1.510   6.638  1.00  0.00           H
ATOM    685 HD22 ASN    48      -9.555  -0.568   6.877  1.00  0.00           H
ATOM    686  H   ARG    49      -6.720  -4.022   4.104  1.00  0.00           H
ATOM    687  N   ARG    49      -7.006  -3.673   3.194  1.00  0.00           N
ATOM    688  CA  ARG    49      -5.912  -3.215   2.316  1.00  0.00           C
ATOM    689  C   ARG    49      -5.896  -1.712   2.017  1.00  0.00           C
ATOM    690  O   ARG    49      -5.263  -1.285   1.053  1.00  0.00           O
ATOM    691  CB  ARG    49      -5.797  -4.116   1.074  1.00  0.00           C
ATOM    692  CG  ARG    49      -5.424  -5.552   1.470  1.00  0.00           C
ATOM    693  CD  ARG    49      -5.330  -6.452   0.235  1.00  0.00           C
ATOM    694  NE  ARG    49      -4.827  -7.790   0.598  1.00  0.00           N
ATOM    695  CZ  ARG    49      -3.563  -8.152   0.727  1.00  0.00           C
ATOM    696  NH1 ARG    49      -3.258  -9.367   1.080  1.00  0.00           N
ATOM    697  NH2 ARG    49      -2.577  -7.322   0.517  1.00  0.00           N
ATOM    698  HA  ARG    49      -4.994  -3.349   2.888  1.00  0.00           H
ATOM    699  HB2 ARG    49      -6.740  -4.109   0.527  1.00  0.00           H
ATOM    700  HB3 ARG    49      -5.014  -3.730   0.421  1.00  0.00           H
ATOM    701  HG2 ARG    49      -4.462  -5.535   1.983  1.00  0.00           H
ATOM    702  HG3 ARG    49      -6.173  -5.965   2.148  1.00  0.00           H
ATOM    703  HD2 ARG    49      -6.325  -6.546  -0.206  1.00  0.00           H
ATOM    704  HD3 ARG    49      -4.679  -5.989  -0.509  1.00  0.00           H
ATOM    705  HE  ARG    49      -5.526  -8.488   0.799  1.00  0.00           H
ATOM    706 HH11 ARG    49      -2.299  -9.641   1.186  1.00  0.00           H
ATOM    707 HH12 ARG    49      -3.988 -10.029   1.282  1.00  0.00           H
ATOM    708 HH21 ARG    49      -2.796  -6.376   0.263  1.00  0.00           H
ATOM    709 HH22 ARG    49      -1.625  -7.615   0.623  1.00  0.00           H
ATOM    710  H   LYS    50      -6.981  -1.325   3.668  1.00  0.00           H
ATOM    711  N   LYS    50      -6.565  -0.904   2.843  1.00  0.00           N
ATOM    712  CA  LYS    50      -6.611   0.559   2.731  1.00  0.00           C
ATOM    713  C   LYS    50      -5.569   1.221   3.626  1.00  0.00           C
ATOM    714  O   LYS    50      -4.926   0.584   4.461  1.00  0.00           O
ATOM    715  CB  LYS    50      -8.041   1.077   2.975  1.00  0.00           C
ATOM    716  CG  LYS    50      -8.969   0.563   1.863  1.00  0.00           C
ATOM    717  CD  LYS    50     -10.454   0.820   2.131  1.00  0.00           C
ATOM    718  CE  LYS    50     -11.248   0.115   1.023  1.00  0.00           C
ATOM    719  NZ  LYS    50     -12.710   0.313   1.170  1.00  0.00           N
ATOM    720  HA  LYS    50      -6.333   0.834   1.713  1.00  0.00           H
ATOM    721  HB2 LYS    50      -8.391   0.746   3.952  1.00  0.00           H
ATOM    722  HB3 LYS    50      -8.051   2.168   2.962  1.00  0.00           H
ATOM    723  HG2 LYS    50      -8.840  -0.510   1.753  1.00  0.00           H
ATOM    724  HG3 LYS    50      -8.687   1.035   0.921  1.00  0.00           H
ATOM    725  HD2 LYS    50     -10.723   0.404   3.104  1.00  0.00           H
ATOM    726  HD3 LYS    50     -10.647   1.894   2.122  1.00  0.00           H
ATOM    727  HE2 LYS    50     -10.910   0.501   0.056  1.00  0.00           H
ATOM    728  HE3 LYS    50     -11.004  -0.954   1.052  1.00  0.00           H
ATOM    729  HZ1 LYS    50     -13.206  -0.166   0.429  1.00  0.00           H
ATOM    730  HZ2 LYS    50     -12.941   1.297   1.123  1.00  0.00           H
ATOM    731  HZ3 LYS    50     -13.029  -0.053   2.058  1.00  0.00           H
ATOM    732  H   VAL    51      -5.913   2.958   2.672  1.00  0.00           H
ATOM    733  N   VAL    51      -5.320   2.492   3.339  1.00  0.00           N
ATOM    734  CA  VAL    51      -4.295   3.305   3.994  1.00  0.00           C
ATOM    735  C   VAL    51      -4.954   4.247   4.998  1.00  0.00           C
ATOM    736  O   VAL    51      -5.922   4.929   4.668  1.00  0.00           O
ATOM    737  CB  VAL    51      -3.419   4.029   2.952  1.00  0.00           C
ATOM    738  CG1 VAL    51      -2.739   2.996   2.040  1.00  0.00           C
ATOM    739  CG2 VAL    51      -4.185   5.023   2.066  1.00  0.00           C
ATOM    740  HA  VAL    51      -3.635   2.643   4.550  1.00  0.00           H
ATOM    741  HB  VAL    51      -2.641   4.573   3.487  1.00  0.00           H
ATOM    742 HG11 VAL    51      -2.169   2.292   2.645  1.00  0.00           H
ATOM    743 HG12 VAL    51      -3.479   2.450   1.454  1.00  0.00           H
ATOM    744 HG13 VAL    51      -2.062   3.494   1.350  1.00  0.00           H
ATOM    745 HG21 VAL    51      -3.522   5.427   1.302  1.00  0.00           H
ATOM    746 HG22 VAL    51      -5.024   4.540   1.570  1.00  0.00           H
ATOM    747 HG23 VAL    51      -4.554   5.856   2.665  1.00  0.00           H
ATOM    748  H   LYS    52      -3.682   3.633   6.435  1.00  0.00           H
ATOM    749  N   LYS    52      -4.492   4.217   6.249  1.00  0.00           N
ATOM    750  CA  LYS    52      -4.870   5.189   7.275  1.00  0.00           C
ATOM    751  C   LYS    52      -3.877   6.334   7.212  1.00  0.00           C
ATOM    752  O   LYS    52      -2.707   6.149   7.547  1.00  0.00           O
ATOM    753  CB  LYS    52      -4.897   4.551   8.675  1.00  0.00           C
ATOM    754  CG  LYS    52      -5.874   3.372   8.742  1.00  0.00           C
ATOM    755  CD  LYS    52      -5.926   2.721  10.128  1.00  0.00           C
ATOM    756  CE  LYS    52      -6.743   1.430   9.995  1.00  0.00           C
ATOM    757  NZ  LYS    52      -6.309   0.375  10.926  1.00  0.00           N
ATOM    758  HA  LYS    52      -5.866   5.580   7.063  1.00  0.00           H
ATOM    759  HB2 LYS    52      -3.895   4.206   8.936  1.00  0.00           H
ATOM    760  HB3 LYS    52      -5.201   5.306   9.403  1.00  0.00           H
ATOM    761  HG2 LYS    52      -6.872   3.710   8.460  1.00  0.00           H
ATOM    762  HG3 LYS    52      -5.553   2.610   8.030  1.00  0.00           H
ATOM    763  HD2 LYS    52      -6.384   3.395  10.847  1.00  0.00           H
ATOM    764  HD3 LYS    52      -4.916   2.493  10.452  1.00  0.00           H
ATOM    765  HE2 LYS    52      -7.814   1.640  10.115  1.00  0.00           H
ATOM    766  HE3 LYS    52      -6.596   1.045   8.979  1.00  0.00           H
ATOM    767  HZ1 LYS    52      -6.593   0.541  11.866  1.00  0.00           H
ATOM    768  HZ2 LYS    52      -5.298   0.349  10.965  1.00  0.00           H
ATOM    769  HZ3 LYS    52      -6.644  -0.523  10.572  1.00  0.00           H
ATOM    770  H   CYS    53      -5.257   7.530   6.336  1.00  0.00           H
ATOM    771  N   CYS    53      -4.326   7.481   6.710  1.00  0.00           N
ATOM    772  CA  CYS    53      -3.548   8.717   6.744  1.00  0.00           C
ATOM    773  C   CYS    53      -3.175   9.080   8.191  1.00  0.00           C
ATOM    774  O   CYS    53      -1.999   9.275   8.491  1.00  0.00           O
ATOM    775  CB  CYS    53      -4.349   9.844   6.074  1.00  0.00           C
ATOM    776  SG  CYS    53      -4.655   9.396   4.340  1.00  0.00           S
ATOM    777  HA  CYS    53      -2.624   8.582   6.186  1.00  0.00           H
ATOM    778  HB2 CYS    53      -3.770  10.771   6.115  1.00  0.00           H
ATOM    779  HB3 CYS    53      -5.293  10.008   6.602  1.00  0.00           H
ATOM    780  HG  CYS    53      -5.112  10.587   3.935  1.00  0.00           H
ATOM    781  H   ASP    54      -5.065   8.742   8.775  1.00  0.00           H
ATOM    782  N   ASP    54      -4.124   8.869   9.105  1.00  0.00           N
ATOM    783  CA  ASP    54      -3.976   9.162  10.525  1.00  0.00           C
ATOM    784  C   ASP    54      -3.538   7.936  11.341  1.00  0.00           C
ATOM    785  O   ASP    54      -4.245   6.926  11.412  1.00  0.00           O
ATOM    786  CB  ASP    54      -5.282   9.764  11.071  1.00  0.00           C
ATOM    787  CG  ASP    54      -5.694  11.093  10.424  1.00  0.00           C
ATOM    788  OD1 ASP    54      -6.815  11.531  10.751  1.00  0.00           O
ATOM    789  OD2 ASP    54      -4.980  11.570   9.512  1.00  0.00           O
ATOM    790  HA  ASP    54      -3.208   9.929  10.635  1.00  0.00           H
ATOM    791  HB2 ASP    54      -6.089   9.042  10.935  1.00  0.00           H
ATOM    792  HB3 ASP    54      -5.160   9.931  12.142  1.00  0.00           H
ATOM    793  H   PHE    55      -1.936   8.948  12.042  1.00  0.00           H
ATOM    794  N   PHE    55      -2.482   8.101  12.139  1.00  0.00           N
ATOM    795  CA  PHE    55      -2.129   7.207  13.243  1.00  0.00           C
ATOM    796  C   PHE    55      -1.533   8.022  14.391  1.00  0.00           C
ATOM    797  O   PHE    55      -0.768   8.948  14.145  1.00  0.00           O
ATOM    798  CB  PHE    55      -1.189   6.095  12.752  1.00  0.00           C
ATOM    799  CG  PHE    55      -0.754   5.109  13.827  1.00  0.00           C
ATOM    800  CD1 PHE    55      -1.407   3.867  13.947  1.00  0.00           C
ATOM    801  CD2 PHE    55       0.265   5.441  14.742  1.00  0.00           C
ATOM    802  CE1 PHE    55      -1.051   2.968  14.968  1.00  0.00           C
ATOM    803  CE2 PHE    55       0.586   4.567  15.798  1.00  0.00           C
ATOM    804  CZ  PHE    55      -0.076   3.330  15.915  1.00  0.00           C
ATOM    805  HA  PHE    55      -3.043   6.737  13.606  1.00  0.00           H
ATOM    806  HB2 PHE    55      -0.300   6.552  12.315  1.00  0.00           H
ATOM    807  HB3 PHE    55      -1.704   5.558  11.957  1.00  0.00           H
ATOM    808  HD1 PHE    55      -2.196   3.599  13.255  1.00  0.00           H
ATOM    809  HD2 PHE    55       0.757   6.404  14.673  1.00  0.00           H
ATOM    810  HE1 PHE    55      -1.562   2.013  15.032  1.00  0.00           H
ATOM    811  HE2 PHE    55       1.308   4.877  16.542  1.00  0.00           H
ATOM    812  HZ  PHE    55       0.144   2.666  16.741  1.00  0.00           H
ATOM    813  H   ARG    56      -2.411   6.846  15.766  1.00  0.00           H
ATOM    814  N   ARG    56      -1.840   7.666  15.648  1.00  0.00           N
ATOM    815  CA  ARG    56      -1.492   8.467  16.839  1.00  0.00           C
ATOM    816  C   ARG    56      -0.018   8.903  16.864  1.00  0.00           C
ATOM    817  O   ARG    56       0.874   8.078  17.061  1.00  0.00           O
ATOM    818  CB  ARG    56      -1.848   7.720  18.136  1.00  0.00           C
ATOM    819  CG  ARG    56      -3.360   7.536  18.329  1.00  0.00           C
ATOM    820  CD  ARG    56      -3.650   6.875  19.684  1.00  0.00           C
ATOM    821  NE  ARG    56      -5.095   6.635  19.881  1.00  0.00           N
ATOM    822  CZ  ARG    56      -5.791   5.580  19.491  1.00  0.00           C
ATOM    823  NH1 ARG    56      -7.061   5.488  19.765  1.00  0.00           N
ATOM    824  NH2 ARG    56      -5.250   4.601  18.819  1.00  0.00           N
ATOM    825  HA  ARG    56      -2.081   9.386  16.805  1.00  0.00           H
ATOM    826  HB2 ARG    56      -1.356   6.745  18.136  1.00  0.00           H
ATOM    827  HB3 ARG    56      -1.460   8.295  18.981  1.00  0.00           H
ATOM    828  HG2 ARG    56      -3.755   6.911  17.527  1.00  0.00           H
ATOM    829  HG3 ARG    56      -3.850   8.510  18.294  1.00  0.00           H
ATOM    830  HD2 ARG    56      -3.095   5.939  19.763  1.00  0.00           H
ATOM    831  HD3 ARG    56      -3.292   7.536  20.476  1.00  0.00           H
ATOM    832  HE  ARG    56      -5.593   7.337  20.405  1.00  0.00           H
ATOM    833 HH11 ARG    56      -7.523   6.220  20.277  1.00  0.00           H
ATOM    834 HH12 ARG    56      -7.591   4.690  19.465  1.00  0.00           H
ATOM    835 HH21 ARG    56      -4.272   4.649  18.602  1.00  0.00           H
ATOM    836 HH22 ARG    56      -5.797   3.811  18.531  1.00  0.00           H
ATOM    837  H   HIS    57      -0.598  10.773  16.485  1.00  0.00           H
ATOM    838  N   HIS    57       0.188  10.216  16.793  1.00  0.00           N
ATOM    839  CA  HIS    57       1.483  10.893  16.737  1.00  0.00           C
ATOM    840  C   HIS    57       1.459  12.159  17.595  1.00  0.00           C
ATOM    841  O   HIS    57       1.329  12.058  18.814  1.00  0.00           O
ATOM    842  CB  HIS    57       1.806  11.224  15.270  1.00  0.00           C
ATOM    843  CG  HIS    57       0.872  12.229  14.633  1.00  0.00           C
ATOM    844  ND1 HIS    57      -0.522  12.171  14.674  1.00  0.00           N
ATOM    845  CD2 HIS    57       1.241  13.159  13.702  1.00  0.00           C
ATOM    846  CE1 HIS    57      -0.962  13.063  13.772  1.00  0.00           C
ATOM    847  NE2 HIS    57       0.075  13.679  13.185  1.00  0.00           N
ATOM    848  HA  HIS    57       2.261  10.242  17.136  1.00  0.00           H
ATOM    849  HB2 HIS    57       2.821  11.617  15.218  1.00  0.00           H
ATOM    850  HB3 HIS    57       1.774  10.307  14.681  1.00  0.00           H
ATOM    851  HD2 HIS    57       2.245  13.361  13.363  1.00  0.00           H
ATOM    852  HE1 HIS    57      -2.003  13.217  13.514  1.00  0.00           H
ATOM    853  HE2 HIS    57       0.001  14.304  12.391  1.00  0.00           H
END
