# Supplementary material for: Structural determinants of Neosartorya fischeri antifungal protein (NFAP) for folding, stability and antifungal activity
Source: Sci Rep. 2017 May 16;7:1963. doi: 10.1038/s41598-017-02234-w (PMC5434006; doi:10.1038/s41598-017-02234-w)
Supplement: Supplementary file 5 — Dataset 4 [file 41598_2017_2234_MOESM5_ESM.txt]

SHEET    1   1 1 GLU     2  CYS     7  0
SHEET    2   2 1 THR    13  TYR    16  0
SHEET    3   3 1 GLY    39  ASP    45  0
SHEET    4   4 1 LYS    50  ASP    54  0
ATOM      1  H   GLY     1       3.964 -12.986   4.604  1.00  0.00           H
ATOM      2  N   GLY     1       3.184 -13.319   5.108  1.00  0.00           N
ATOM      3  CA  GLY     1       3.173 -13.042   6.542  1.00  0.00           C
ATOM      4  C   GLY     1       3.207 -11.541   6.809  1.00  0.00           C
ATOM      5  O   GLY     1       2.172 -10.943   7.096  1.00  0.00           O
ATOM      6  HA2 GLY     1       2.267 -13.461   6.979  1.00  0.00           H
ATOM      7  HA3 GLY     1       4.043 -13.508   7.004  1.00  0.00           H
ATOM      8  H   GLU     2       5.207 -11.386   6.569  1.00  0.00           H
ATOM      9  N   GLU     2       4.368 -10.890   6.722  1.00  0.00           N
ATOM     10  CA  GLU     2       4.409  -9.513   6.841  1.00  0.00           C
ATOM     11  C   GLU     2       5.275  -9.129   5.638  1.00  0.00           C
ATOM     12  O   GLU     2       6.384  -9.638   5.490  1.00  0.00           O
ATOM     13  CB  GLU     2       5.040  -8.987   8.133  1.00  0.00           C
ATOM     14  CG  GLU     2       4.941  -7.464   8.225  1.00  0.00           C
ATOM     15  CD  GLU     2       5.495  -6.960   9.554  1.00  0.00           C
ATOM     16  OE1 GLU     2       5.488  -5.744   9.762  1.00  0.00           O
ATOM     17  OE2 GLU     2       5.925  -7.798  10.355  1.00  0.00           O
ATOM     18  HA  GLU     2       3.407  -9.101   6.723  1.00  0.00           H
ATOM     19  HB2 GLU     2       4.522  -9.428   8.985  1.00  0.00           H
ATOM     20  HB3 GLU     2       6.090  -9.279   8.163  1.00  0.00           H
ATOM     21  HG2 GLU     2       3.895  -7.169   8.140  1.00  0.00           H
ATOM     22  HG3 GLU     2       5.507  -7.018   7.408  1.00  0.00           H
ATOM     23  H   TRP     3       3.804  -7.828   5.013  1.00  0.00           H
ATOM     24  N   TRP     3       4.694  -8.204   4.812  1.00  0.00           N
ATOM     25  CA  TRP     3       5.367  -7.782   3.673  1.00  0.00           C
ATOM     26  C   TRP     3       5.811  -6.399   3.807  1.00  0.00           C
ATOM     27  O   TRP     3       4.986  -5.495   3.913  1.00  0.00           O
ATOM     28  CB  TRP     3       4.472  -7.929   2.439  1.00  0.00           C
ATOM     29  CG  TRP     3       3.894  -9.311   2.325  1.00  0.00           C
ATOM     30  CD1 TRP     3       4.403 -10.436   2.886  1.00  0.00           C
ATOM     31  CD2 TRP     3       2.712  -9.712   1.613  1.00  0.00           C
ATOM     32  NE1 TRP     3       3.604 -11.509   2.563  1.00  0.00           N
ATOM     33  CE2 TRP     3       2.550 -11.100   1.777  1.00  0.00           C
ATOM     34  CE3 TRP     3       1.774  -9.009   0.847  1.00  0.00           C
ATOM     35  CZ2 TRP     3       1.486 -11.790   1.202  1.00  0.00           C
ATOM     36  CZ3 TRP     3       0.709  -9.699   0.271  1.00  0.00           C
ATOM     37  CH2 TRP     3       0.565 -11.079   0.446  1.00  0.00           C
ATOM     38  HA  TRP     3       6.245  -8.414   3.538  1.00  0.00           H
ATOM     39  HB2 TRP     3       5.064  -7.721   1.548  1.00  0.00           H
ATOM     40  HB3 TRP     3       3.658  -7.207   2.502  1.00  0.00           H
ATOM     41  HD1 TRP     3       5.296 -10.483   3.492  1.00  0.00           H
ATOM     42  HE3 TRP     3       1.875  -7.943   0.704  1.00  0.00           H
ATOM     43  HZ2 TRP     3       1.380 -12.856   1.341  1.00  0.00           H
ATOM     44  HZ3 TRP     3      -0.017  -9.160  -0.320  1.00  0.00           H
ATOM     45  HH2 TRP     3      -0.268 -11.594  -0.010  1.00  0.00           H
ATOM     46  HE1 TRP     3       3.767 -12.460   2.860  1.00  0.00           H
ATOM     47  H   LYS     4       7.842  -6.824   3.808  1.00  0.00           H
ATOM     48  N   LYS     4       7.103  -6.170   3.802  1.00  0.00           N
ATOM     49  CA  LYS     4       7.418  -4.720   3.779  1.00  0.00           C
ATOM     50  C   LYS     4       7.236  -3.943   2.381  1.00  0.00           C
ATOM     51  O   LYS     4       7.425  -4.533   1.319  1.00  0.00           O
ATOM     52  CB  LYS     4       8.858  -4.573   4.282  1.00  0.00           C
ATOM     53  CG  LYS     4       9.002  -5.059   5.724  1.00  0.00           C
ATOM     54  CD  LYS     4       8.139  -4.220   6.667  1.00  0.00           C
ATOM     55  CE  LYS     4       8.275  -4.715   8.107  1.00  0.00           C
ATOM     56  NZ  LYS     4       7.439  -3.881   9.011  1.00  0.00           N
ATOM     57  HA  LYS     4       6.768  -4.235   4.507  1.00  0.00           H
ATOM     58  HB2 LYS     4       9.518  -5.160   3.643  1.00  0.00           H
ATOM     59  HB3 LYS     4       9.150  -3.524   4.228  1.00  0.00           H
ATOM     60  HG2 LYS     4      10.046  -4.977   6.026  1.00  0.00           H
ATOM     61  HG3 LYS     4       8.691  -6.102   5.785  1.00  0.00           H
ATOM     62  HD2 LYS     4       8.459  -3.179   6.615  1.00  0.00           H
ATOM     63  HD3 LYS     4       7.096  -4.291   6.359  1.00  0.00           H
ATOM     64  HE2 LYS     4       9.318  -4.647   8.415  1.00  0.00           H
ATOM     65  HE3 LYS     4       7.947  -5.753   8.166  1.00  0.00           H
ATOM     66  HZ1 LYS     4       7.692  -4.067   9.971  1.00  0.00           H
ATOM     67  HZ2 LYS     4       6.464  -4.105   8.871  1.00  0.00           H
ATOM     68  HZ3 LYS     4       7.593  -2.904   8.806  1.00  0.00           H
ATOM     69  H   ALA     5       6.673  -2.246   3.501  1.00  0.00           H
ATOM     70  N   ALA     5       6.864  -2.590   2.595  1.00  0.00           N
ATOM     71  CA  ALA     5       6.769  -1.717   1.493  1.00  0.00           C
ATOM     72  C   ALA     5       7.263  -0.362   1.601  1.00  0.00           C
ATOM     73  O   ALA     5       7.367   0.171   2.704  1.00  0.00           O
ATOM     74  CB  ALA     5       5.293  -1.712   1.115  1.00  0.00           C
ATOM     75  HA  ALA     5       7.306  -2.186   0.669  1.00  0.00           H
ATOM     76  HB1 ALA     5       4.794  -0.878   1.609  1.00  0.00           H
ATOM     77  HB2 ALA     5       4.834  -2.649   1.431  1.00  0.00           H
ATOM     78  HB3 ALA     5       5.195  -1.606   0.035  1.00  0.00           H
ATOM     79  H   GLU     6       7.421  -0.270  -0.427  1.00  0.00           H
ATOM     80  N   GLU     6       7.551   0.168   0.447  1.00  0.00           N
ATOM     81  CA  GLU     6       8.130   1.579   0.496  1.00  0.00           C
ATOM     82  C   GLU     6       7.124   2.296  -0.213  1.00  0.00           C
ATOM     83  O   GLU     6       6.607   1.806  -1.214  1.00  0.00           O
ATOM     84  CB  GLU     6       9.489   1.764  -0.186  1.00  0.00           C
ATOM     85  CG  GLU     6      10.016   3.188  -0.006  1.00  0.00           C
ATOM     86  CD  GLU     6      11.426   3.324  -0.571  1.00  0.00           C
ATOM     87  OE1 GLU     6      11.598   3.083  -1.768  1.00  0.00           O
ATOM     88  OE2 GLU     6      12.326   3.671   0.202  1.00  0.00           O
ATOM     89  HA  GLU     6       8.179   1.927   1.528  1.00  0.00           H
ATOM     90  HB2 GLU     6      10.202   1.065   0.250  1.00  0.00           H
ATOM     91  HB3 GLU     6       9.386   1.553  -1.250  1.00  0.00           H
ATOM     92  HG2 GLU     6      10.033   3.430   1.057  1.00  0.00           H
ATOM     93  HG3 GLU     6       9.354   3.884  -0.522  1.00  0.00           H
ATOM     94  H   CYS     7       7.239   3.790   1.107  1.00  0.00           H
ATOM     95  N   CYS     7       6.710   3.427   0.320  1.00  0.00           N
ATOM     96  CA  CYS     7       5.954   4.415  -0.404  1.00  0.00           C
ATOM     97  C   CYS     7       6.844   5.613  -0.755  1.00  0.00           C
ATOM     98  O   CYS     7       7.819   5.899  -0.069  1.00  0.00           O
ATOM     99  CB  CYS     7       4.718   4.741   0.352  1.00  0.00           C
ATOM    100  SG  CYS     7       4.988   5.383   2.023  1.00  0.00           S
ATOM    101  H   PHE     8       5.843   5.851  -2.426  1.00  0.00           H
ATOM    102  N   PHE     8       6.580   6.230  -1.890  1.00  0.00           N
ATOM    103  CA  PHE     8       7.232   7.456  -2.340  1.00  0.00           C
ATOM    104  C   PHE     8       6.324   8.523  -2.071  1.00  0.00           C
ATOM    105  O   PHE     8       5.136   8.410  -2.364  1.00  0.00           O
ATOM    106  CB  PHE     8       7.576   7.426  -3.833  1.00  0.00           C
ATOM    107  CG  PHE     8       8.561   6.328  -4.167  1.00  0.00           C
ATOM    108  CD1 PHE     8       8.115   5.031  -4.406  1.00  0.00           C
ATOM    109  CD2 PHE     8       9.924   6.608  -4.238  1.00  0.00           C
ATOM    110  CE1 PHE     8       9.024   4.020  -4.714  1.00  0.00           C
ATOM    111  CE2 PHE     8      10.834   5.598  -4.546  1.00  0.00           C
ATOM    112  CZ  PHE     8      10.383   4.305  -4.784  1.00  0.00           C
ATOM    113  HA  PHE     8       8.145   7.609  -1.765  1.00  0.00           H
ATOM    114  HB2 PHE     8       6.661   7.262  -4.401  1.00  0.00           H
ATOM    115  HB3 PHE     8       8.004   8.387  -4.119  1.00  0.00           H
ATOM    116  HD1 PHE     8       7.060   4.807  -4.353  1.00  0.00           H
ATOM    117  HD2 PHE     8      10.277   7.612  -4.054  1.00  0.00           H
ATOM    118  HE1 PHE     8       8.673   3.016  -4.898  1.00  0.00           H
ATOM    119  HE2 PHE     8      11.890   5.820  -4.600  1.00  0.00           H
ATOM    120  HZ  PHE     8      11.088   3.522  -5.023  1.00  0.00           H
ATOM    121  H   THR     9       7.909   9.435  -1.215  1.00  0.00           H
ATOM    122  N   THR     9       6.973   9.586  -1.491  1.00  0.00           N
ATOM    123  CA  THR     9       6.375  10.876  -1.273  1.00  0.00           C
ATOM    124  C   THR     9       5.730  11.318  -2.576  1.00  0.00           C
ATOM    125  O   THR     9       4.553  11.669  -2.593  1.00  0.00           O
ATOM    126  CB  THR     9       7.401  11.931  -0.818  1.00  0.00           C
ATOM    127  OG1 THR     9       6.728  13.157  -0.564  1.00  0.00           O
ATOM    128  CG2 THR     9       8.465  12.169  -1.888  1.00  0.00           C
ATOM    129  HA  THR     9       5.602  10.783  -0.510  1.00  0.00           H
ATOM    130  HB  THR     9       7.884  11.590   0.098  1.00  0.00           H
ATOM    131 HG21 THR     9       9.366  12.569  -1.423  1.00  0.00           H
ATOM    132 HG22 THR     9       8.699  11.227  -2.383  1.00  0.00           H
ATOM    133 HG23 THR     9       8.089  12.881  -2.622  1.00  0.00           H
ATOM    134  HG1 THR     9       6.847  13.403   0.356  1.00  0.00           H
ATOM    135  H   LYS    10       7.420  10.624  -3.664  1.00  0.00           H
ATOM    136  N   LYS    10       6.654  11.246  -3.650  1.00  0.00           N
ATOM    137  CA  LYS    10       6.446  12.117  -4.755  1.00  0.00           C
ATOM    138  C   LYS    10       5.157  11.688  -5.494  1.00  0.00           C
ATOM    139  O   LYS    10       4.365  12.537  -5.896  1.00  0.00           O
ATOM    140  CB  LYS    10       7.637  12.096  -5.717  1.00  0.00           C
ATOM    141  CG  LYS    10       8.903  12.642  -5.056  1.00  0.00           C
ATOM    142  CD  LYS    10      10.093  12.556  -6.013  1.00  0.00           C
ATOM    143  CE  LYS    10      11.355  13.113  -5.355  1.00  0.00           C
ATOM    144  NZ  LYS    10      12.499  13.032  -6.303  1.00  0.00           N
ATOM    145  HA  LYS    10       6.315  13.133  -4.381  1.00  0.00           H
ATOM    146  HB2 LYS    10       7.400  12.708  -6.587  1.00  0.00           H
ATOM    147  HB3 LYS    10       7.817  11.071  -6.040  1.00  0.00           H
ATOM    148  HG2 LYS    10       9.120  12.058  -4.162  1.00  0.00           H
ATOM    149  HG3 LYS    10       8.742  13.683  -4.775  1.00  0.00           H
ATOM    150  HD2 LYS    10       9.873  13.134  -6.911  1.00  0.00           H
ATOM    151  HD3 LYS    10      10.260  11.514  -6.287  1.00  0.00           H
ATOM    152  HE2 LYS    10      11.584  12.531  -4.462  1.00  0.00           H
ATOM    153  HE3 LYS    10      11.189  14.154  -5.076  1.00  0.00           H
ATOM    154  HZ1 LYS    10      13.329  13.401  -5.862  1.00  0.00           H
ATOM    155  HZ2 LYS    10      12.289  13.572  -7.131  1.00  0.00           H
ATOM    156  HZ3 LYS    10      12.655  12.068  -6.560  1.00  0.00           H
ATOM    157  H   ASP    11       5.974   9.985  -5.502  1.00  0.00           H
ATOM    158  N   ASP    11       5.081  10.395  -5.588  1.00  0.00           N
ATOM    159  CA  ASP    11       3.963   9.569  -5.778  1.00  0.00           C
ATOM    160  C   ASP    11       2.943   9.443  -4.772  1.00  0.00           C
ATOM    161  O   ASP    11       1.760   9.387  -5.098  1.00  0.00           O
ATOM    162  CB  ASP    11       4.551   8.194  -6.106  1.00  0.00           C
ATOM    163  CG  ASP    11       3.458   7.196  -6.477  1.00  0.00           C
ATOM    164  OD1 ASP    11       3.796   6.132  -7.005  1.00  0.00           O
ATOM    165  OD2 ASP    11       2.141   7.830  -6.064  1.00  0.00           O
ATOM    166  HA  ASP    11       3.467   9.920  -6.683  1.00  0.00           H
ATOM    167  HB2 ASP    11       5.090   7.822  -5.235  1.00  0.00           H
ATOM    168  HB3 ASP    11       5.245   8.292  -6.941  1.00  0.00           H
ATOM    169  H   ASN    12       4.254   9.561  -3.324  1.00  0.00           H
ATOM    170  N   ASN    12       3.287   9.391  -3.425  1.00  0.00           N
ATOM    171  CA  ASN    12       2.438   9.130  -2.176  1.00  0.00           C
ATOM    172  C   ASN    12       1.645   7.885  -2.417  1.00  0.00           C
ATOM    173  O   ASN    12       0.421   7.902  -2.303  1.00  0.00           O
ATOM    174  CB  ASN    12       1.501  10.298  -1.854  1.00  0.00           C
ATOM    175  CG  ASN    12       0.843  10.119  -0.491  1.00  0.00           C
ATOM    176  ND2 ASN    12       0.113  11.113  -0.028  1.00  0.00           N
ATOM    177  OD1 ASN    12       0.990   9.087   0.149  1.00  0.00           O
ATOM    178  HA  ASN    12       3.102   8.966  -1.327  1.00  0.00           H
ATOM    179  HB2 ASN    12       0.726  10.352  -2.618  1.00  0.00           H
ATOM    180  HB3 ASN    12       2.072  11.226  -1.857  1.00  0.00           H
ATOM    181 HD21 ASN    12      -0.339  11.031   0.872  1.00  0.00           H
ATOM    182 HD22 ASN    12       0.005  11.957  -0.573  1.00  0.00           H
ATOM    183  H   THR    13       3.351   7.124  -2.784  1.00  0.00           H
ATOM    184  N   THR    13       2.393   6.893  -2.727  1.00  0.00           N
ATOM    185  CA  THR    13       1.962   5.477  -2.993  1.00  0.00           C
ATOM    186  C   THR    13       3.009   4.481  -2.685  1.00  0.00           C
ATOM    187  O   THR    13       4.189   4.733  -2.921  1.00  0.00           O
ATOM    188  CB  THR    13       1.530   5.337  -4.465  1.00  0.00           C
ATOM    189  OG1 THR    13       0.438   6.211  -4.716  1.00  0.00           O
ATOM    190  CG2 THR    13       1.095   3.908  -4.783  1.00  0.00           C
ATOM    191  HA  THR    13       1.097   5.263  -2.365  1.00  0.00           H
ATOM    192  HB  THR    13       2.364   5.610  -5.111  1.00  0.00           H
ATOM    193 HG21 THR    13       0.558   3.894  -5.731  1.00  0.00           H
ATOM    194 HG22 THR    13       1.975   3.268  -4.854  1.00  0.00           H
ATOM    195 HG23 THR    13       0.442   3.542  -3.990  1.00  0.00           H
ATOM    196  HG1 THR    13       0.310   6.299  -5.663  1.00  0.00           H
ATOM    197  H   CYS    14       1.526   3.401  -1.908  1.00  0.00           H
ATOM    198  N   CYS    14       2.526   3.410  -2.038  1.00  0.00           N
ATOM    199  CA  CYS    14       3.221   2.242  -1.505  1.00  0.00           C
ATOM    200  C   CYS    14       3.334   1.157  -2.567  1.00  0.00           C
ATOM    201  O   CYS    14       2.345   0.790  -3.201  1.00  0.00           O
ATOM    202  CB  CYS    14       2.469   1.667  -0.311  1.00  0.00           C
ATOM    203  SG  CYS    14       2.364   2.728   1.151  1.00  0.00           S
ATOM    204  H   LYS    15       5.190   0.797  -1.970  1.00  0.00           H
ATOM    205  N   LYS    15       4.466   0.453  -2.546  1.00  0.00           N
ATOM    206  CA  LYS    15       4.763  -0.498  -3.516  1.00  0.00           C
ATOM    207  C   LYS    15       5.437  -1.576  -2.657  1.00  0.00           C
ATOM    208  O   LYS    15       6.441  -1.304  -2.003  1.00  0.00           O
ATOM    209  CB  LYS    15       5.712  -0.037  -4.626  1.00  0.00           C
ATOM    210  CG  LYS    15       5.114   1.114  -5.436  1.00  0.00           C
ATOM    211  CD  LYS    15       6.101   1.599  -6.497  1.00  0.00           C
ATOM    212  CE  LYS    15       5.497   2.740  -7.315  1.00  0.00           C
ATOM    213  NZ  LYS    15       6.465   3.192  -8.349  1.00  0.00           N
ATOM    214  HA  LYS    15       3.843  -0.888  -3.950  1.00  0.00           H
ATOM    215  HB2 LYS    15       6.647   0.296  -4.176  1.00  0.00           H
ATOM    216  HB3 LYS    15       5.915  -0.875  -5.293  1.00  0.00           H
ATOM    217  HG2 LYS    15       4.877   1.939  -4.764  1.00  0.00           H
ATOM    218  HG3 LYS    15       4.200   0.774  -5.923  1.00  0.00           H
ATOM    219  HD2 LYS    15       6.345   0.772  -7.163  1.00  0.00           H
ATOM    220  HD3 LYS    15       7.011   1.949  -6.009  1.00  0.00           H
ATOM    221  HE2 LYS    15       4.586   2.392  -7.801  1.00  0.00           H
ATOM    222  HE3 LYS    15       5.259   3.573  -6.653  1.00  0.00           H
ATOM    223  HZ1 LYS    15       6.059   3.946  -8.885  1.00  0.00           H
ATOM    224  HZ2 LYS    15       6.684   2.422  -8.964  1.00  0.00           H
ATOM    225  HZ3 LYS    15       7.310   3.515  -7.900  1.00  0.00           H
ATOM    226  H   TYR    16       4.158  -2.960  -3.519  1.00  0.00           H
ATOM    227  N   TYR    16       4.767  -2.792  -2.761  1.00  0.00           N
ATOM    228  CA  TYR    16       4.958  -3.840  -1.747  1.00  0.00           C
ATOM    229  C   TYR    16       5.204  -5.319  -2.226  1.00  0.00           C
ATOM    230  O   TYR    16       4.551  -5.781  -3.159  1.00  0.00           O
ATOM    231  CB  TYR    16       3.726  -3.785  -0.838  1.00  0.00           C
ATOM    232  CG  TYR    16       2.452  -4.142  -1.577  1.00  0.00           C
ATOM    233  CD1 TYR    16       2.054  -5.474  -1.698  1.00  0.00           C
ATOM    234  CD2 TYR    16       1.663  -3.141  -2.144  1.00  0.00           C
ATOM    235  CE1 TYR    16       0.880  -5.802  -2.379  1.00  0.00           C
ATOM    236  CE2 TYR    16       0.489  -3.466  -2.826  1.00  0.00           C
ATOM    237  CZ  TYR    16       0.102  -4.796  -2.941  1.00  0.00           C
ATOM    238  OH  TYR    16      -1.054  -5.117  -3.611  1.00  0.00           O
ATOM    239  HA  TYR    16       5.817  -3.550  -1.142  1.00  0.00           H
ATOM    240  HB2 TYR    16       3.629  -2.775  -0.439  1.00  0.00           H
ATOM    241  HB3 TYR    16       3.864  -4.481  -0.011  1.00  0.00           H
ATOM    242  HD1 TYR    16       2.658  -6.256  -1.262  1.00  0.00           H
ATOM    243  HD2 TYR    16       1.963  -2.107  -2.055  1.00  0.00           H
ATOM    244  HE1 TYR    16       0.577  -6.835  -2.469  1.00  0.00           H
ATOM    245  HE2 TYR    16      -0.117  -2.686  -3.263  1.00  0.00           H
ATOM    246  HH  TYR    16      -1.801  -4.693  -3.182  1.00  0.00           H
ATOM    247  H   LYS    17       6.671  -5.808  -0.740  1.00  0.00           H
ATOM    248  N   LYS    17       6.189  -6.096  -1.552  1.00  0.00           N
ATOM    249  CA  LYS    17       6.490  -7.459  -2.149  1.00  0.00           C
ATOM    250  C   LYS    17       5.737  -8.626  -1.659  1.00  0.00           C
ATOM    251  O   LYS    17       5.992  -9.105  -0.556  1.00  0.00           O
ATOM    252  CB  LYS    17       7.993  -7.682  -1.959  1.00  0.00           C
ATOM    253  CG  LYS    17       8.442  -9.017  -2.555  1.00  0.00           C
ATOM    254  CD  LYS    17       9.947  -9.215  -2.366  1.00  0.00           C
ATOM    255  CE  LYS    17      10.392 -10.554  -2.951  1.00  0.00           C
ATOM    256  NZ  LYS    17      11.854 -10.735  -2.748  1.00  0.00           N
ATOM    257  HA  LYS    17       6.309  -7.387  -3.221  1.00  0.00           H
ATOM    258  HB2 LYS    17       8.536  -6.875  -2.451  1.00  0.00           H
ATOM    259  HB3 LYS    17       8.224  -7.671  -0.894  1.00  0.00           H
ATOM    260  HG2 LYS    17       7.909  -9.828  -2.058  1.00  0.00           H
ATOM    261  HG3 LYS    17       8.208  -9.032  -3.619  1.00  0.00           H
ATOM    262  HD2 LYS    17      10.180  -9.195  -1.301  1.00  0.00           H
ATOM    263  HD3 LYS    17      10.482  -8.408  -2.867  1.00  0.00           H
ATOM    264  HE2 LYS    17      10.170 -10.573  -4.018  1.00  0.00           H
ATOM    265  HE3 LYS    17       9.855 -11.362  -2.455  1.00  0.00           H
ATOM    266  HZ1 LYS    17      12.141 -11.622  -3.137  1.00  0.00           H
ATOM    267  HZ2 LYS    17      12.353  -9.988  -3.210  1.00  0.00           H
ATOM    268  HZ3 LYS    17      12.061 -10.718  -1.760  1.00  0.00           H
ATOM    269  H   ILE    18       4.651  -8.630  -3.248  1.00  0.00           H
ATOM    270  N   ILE    18       4.773  -9.169  -2.431  1.00  0.00           N
ATOM    271  CA  ILE    18       3.918 -10.408  -2.224  1.00  0.00           C
ATOM    272  C   ILE    18       4.898 -11.491  -2.496  1.00  0.00           C
ATOM    273  O   ILE    18       5.899 -11.261  -3.171  1.00  0.00           O
ATOM    274  CB  ILE    18       2.700 -10.545  -3.165  1.00  0.00           C
ATOM    275  CG1 ILE    18       1.810  -9.300  -3.071  1.00  0.00           C
ATOM    276  CG2 ILE    18       1.866 -11.769  -2.781  1.00  0.00           C
ATOM    277  CD1 ILE    18       0.732  -9.297  -4.149  1.00  0.00           C
ATOM    278  HA  ILE    18       3.590 -10.460  -1.186  1.00  0.00           H
ATOM    279  HB  ILE    18       3.051 -10.658  -4.191  1.00  0.00           H
ATOM    280 HG12 ILE    18       1.331  -9.281  -2.092  1.00  0.00           H
ATOM    281 HG13 ILE    18       2.429  -8.410  -3.183  1.00  0.00           H
ATOM    282 HD11 ILE    18       0.121  -8.400  -4.050  1.00  0.00           H
ATOM    283 HD12 ILE    18       1.202  -9.310  -5.132  1.00  0.00           H
ATOM    284 HD13 ILE    18       0.102 -10.179  -4.035  1.00  0.00           H
ATOM    285 HG21 ILE    18       1.006 -11.453  -2.191  1.00  0.00           H
ATOM    286 HG22 ILE    18       2.477 -12.455  -2.194  1.00  0.00           H
ATOM    287 HG23 ILE    18       1.522 -12.272  -3.685  1.00  0.00           H
ATOM    288  H   ASP    19       4.222 -13.010  -1.187  1.00  0.00           H
ATOM    289  N   ASP    19       4.703 -12.758  -2.011  1.00  0.00           N
ATOM    290  CA  ASP    19       5.302 -13.831  -2.866  1.00  0.00           C
ATOM    291  C   ASP    19       4.398 -14.125  -4.091  1.00  0.00           C
ATOM    292  O   ASP    19       3.191 -14.296  -3.940  1.00  0.00           O
ATOM    293  CB  ASP    19       5.516 -15.111  -2.051  1.00  0.00           C
ATOM    294  CG  ASP    19       6.626 -14.934  -1.020  1.00  0.00           C
ATOM    295  OD1 ASP    19       6.678 -15.731  -0.078  1.00  0.00           O
ATOM    296  OD2 ASP    19       7.435 -13.728  -1.464  1.00  0.00           O
ATOM    297  HA  ASP    19       6.271 -13.485  -3.227  1.00  0.00           H
ATOM    298  HB2 ASP    19       4.589 -15.362  -1.535  1.00  0.00           H
ATOM    299  HB3 ASP    19       5.781 -15.925  -2.726  1.00  0.00           H
ATOM    300  H   GLY    20       5.279 -15.097  -5.460  1.00  0.00           H
ATOM    301  N   GLY    20       4.889 -14.205  -5.296  1.00  0.00           N
ATOM    302  CA  GLY    20       4.926 -13.212  -6.352  1.00  0.00           C
ATOM    303  C   GLY    20       6.085 -12.264  -6.470  1.00  0.00           C
ATOM    304  O   GLY    20       6.918 -12.194  -5.569  1.00  0.00           O
ATOM    305  HA2 GLY    20       4.033 -12.599  -6.235  1.00  0.00           H
ATOM    306  HA3 GLY    20       4.838 -13.740  -7.301  1.00  0.00           H
ATOM    307  H   LYS    21       5.661 -11.668  -8.422  1.00  0.00           H
ATOM    308  N   LYS    21       6.175 -11.486  -7.599  1.00  0.00           N
ATOM    309  CA  LYS    21       7.118 -10.284  -7.559  1.00  0.00           C
ATOM    310  C   LYS    21       6.684  -8.855  -8.191  1.00  0.00           C
ATOM    311  O   LYS    21       6.049  -8.814  -9.243  1.00  0.00           O
ATOM    312  CB  LYS    21       8.409 -10.782  -8.216  1.00  0.00           C
ATOM    313  CG  LYS    21       9.115 -11.824  -7.349  1.00  0.00           C
ATOM    314  CD  LYS    21      10.394 -12.317  -8.028  1.00  0.00           C
ATOM    315  CE  LYS    21      11.105 -13.350  -7.155  1.00  0.00           C
ATOM    316  NZ  LYS    21      12.351 -13.808  -7.824  1.00  0.00           N
ATOM    317  HA  LYS    21       7.351 -10.104  -6.509  1.00  0.00           H
ATOM    318  HB2 LYS    21       8.166 -11.230  -9.180  1.00  0.00           H
ATOM    319  HB3 LYS    21       9.078  -9.936  -8.374  1.00  0.00           H
ATOM    320  HG2 LYS    21       8.446 -12.670  -7.190  1.00  0.00           H
ATOM    321  HG3 LYS    21       9.367 -11.379  -6.386  1.00  0.00           H
ATOM    322  HD2 LYS    21      10.138 -12.772  -8.985  1.00  0.00           H
ATOM    323  HD3 LYS    21      11.060 -11.471  -8.199  1.00  0.00           H
ATOM    324  HE2 LYS    21      10.446 -14.203  -6.996  1.00  0.00           H
ATOM    325  HE3 LYS    21      11.354 -12.901  -6.193  1.00  0.00           H
ATOM    326  HZ1 LYS    21      12.815 -14.490  -7.242  1.00  0.00           H
ATOM    327  HZ2 LYS    21      12.964 -13.019  -7.971  1.00  0.00           H
ATOM    328  HZ3 LYS    21      12.121 -14.226  -8.714  1.00  0.00           H
ATOM    329  H   THR    22       8.044  -7.978  -7.313  1.00  0.00           H
ATOM    330  N   THR    22       7.078  -7.890  -7.493  1.00  0.00           N
ATOM    331  CA  THR    22       6.392  -6.801  -6.983  1.00  0.00           C
ATOM    332  C   THR    22       7.606  -5.878  -6.534  1.00  0.00           C
ATOM    333  O   THR    22       8.761  -6.285  -6.641  1.00  0.00           O
ATOM    334  CB  THR    22       5.478  -7.080  -5.774  1.00  0.00           C
ATOM    335  OG1 THR    22       6.262  -7.602  -4.709  1.00  0.00           O
ATOM    336  CG2 THR    22       4.389  -8.091  -6.122  1.00  0.00           C
ATOM    337  HA  THR    22       5.825  -6.313  -7.775  1.00  0.00           H
ATOM    338  HB  THR    22       5.013  -6.148  -5.453  1.00  0.00           H
ATOM    339 HG21 THR    22       3.762  -8.266  -5.248  1.00  0.00           H
ATOM    340 HG22 THR    22       3.778  -7.700  -6.935  1.00  0.00           H
ATOM    341 HG23 THR    22       4.850  -9.029  -6.432  1.00  0.00           H
ATOM    342  HG1 THR    22       6.896  -8.233  -5.057  1.00  0.00           H
ATOM    343  H   TYR    23       6.544  -4.795  -5.330  1.00  0.00           H
ATOM    344  N   TYR    23       7.200  -4.705  -6.062  1.00  0.00           N
ATOM    345  CA  TYR    23       7.591  -3.434  -6.473  1.00  0.00           C
ATOM    346  C   TYR    23       8.514  -2.615  -5.659  1.00  0.00           C
ATOM    347  O   TYR    23       8.685  -1.428  -5.928  1.00  0.00           O
ATOM    348  CB  TYR    23       6.277  -2.676  -6.694  1.00  0.00           C
ATOM    349  CG  TYR    23       5.445  -3.283  -7.805  1.00  0.00           C
ATOM    350  CD1 TYR    23       4.304  -4.031  -7.507  1.00  0.00           C
ATOM    351  CD2 TYR    23       5.812  -3.101  -9.139  1.00  0.00           C
ATOM    352  CE1 TYR    23       3.538  -4.590  -8.532  1.00  0.00           C
ATOM    353  CE2 TYR    23       5.047  -3.659 -10.165  1.00  0.00           C
ATOM    354  CZ  TYR    23       3.913  -4.401  -9.858  1.00  0.00           C
ATOM    355  OH  TYR    23       3.160  -4.951 -10.867  1.00  0.00           O
ATOM    356  HA  TYR    23       8.055  -3.550  -7.452  1.00  0.00           H
ATOM    357  HB2 TYR    23       5.699  -2.699  -5.770  1.00  0.00           H
ATOM    358  HB3 TYR    23       6.503  -1.640  -6.945  1.00  0.00           H
ATOM    359  HD1 TYR    23       4.012  -4.178  -6.478  1.00  0.00           H
ATOM    360  HD2 TYR    23       6.693  -2.525  -9.379  1.00  0.00           H
ATOM    361  HE1 TYR    23       2.657  -5.168  -8.296  1.00  0.00           H
ATOM    362  HE2 TYR    23       5.336  -3.514 -11.195  1.00  0.00           H
ATOM    363  HH  TYR    23       2.266  -4.603 -10.825  1.00  0.00           H
ATOM    364  H   LEU    24       9.801  -3.876  -4.715  1.00  0.00           H
ATOM    365  N   LEU    24       9.198  -3.100  -4.625  1.00  0.00           N
ATOM    366  CA  LEU    24       9.048  -2.441  -3.286  1.00  0.00           C
ATOM    367  C   LEU    24      10.372  -2.001  -2.981  1.00  0.00           C
ATOM    368  O   LEU    24      11.334  -2.487  -3.572  1.00  0.00           O
ATOM    369  CB  LEU    24       8.539  -3.374  -2.184  1.00  0.00           C
ATOM    370  CG  LEU    24       9.617  -4.340  -1.678  1.00  0.00           C
ATOM    371  CD1 LEU    24       9.089  -5.146  -0.493  1.00  0.00           C
ATOM    372  CD2 LEU    24      10.022  -5.309  -2.788  1.00  0.00           C
ATOM    373  HA  LEU    24       8.386  -1.580  -3.373  1.00  0.00           H
ATOM    374  HB2 LEU    24       7.707  -3.957  -2.578  1.00  0.00           H
ATOM    375  HB3 LEU    24       8.184  -2.772  -1.348  1.00  0.00           H
ATOM    376  HG  LEU    24      10.491  -3.770  -1.363  1.00  0.00           H
ATOM    377 HD21 LEU    24      10.871  -4.901  -3.335  1.00  0.00           H
ATOM    378 HD22 LEU    24      10.300  -6.268  -2.350  1.00  0.00           H
ATOM    379 HD23 LEU    24       9.184  -5.450  -3.470  1.00  0.00           H
ATOM    380 HD11 LEU    24       9.548  -6.135  -0.492  1.00  0.00           H
ATOM    381 HD12 LEU    24       8.007  -5.248  -0.576  1.00  0.00           H
ATOM    382 HD13 LEU    24       9.335  -4.631   0.435  1.00  0.00           H
ATOM    383  H   ALA    25       9.695  -0.403  -1.693  1.00  0.00           H
ATOM    384  N   ALA    25      10.422  -1.008  -1.975  1.00  0.00           N
ATOM    385  CA  ALA    25      11.673  -0.923  -1.338  1.00  0.00           C
ATOM    386  C   ALA    25      11.565  -1.052   0.120  1.00  0.00           C
ATOM    387  O   ALA    25      10.471  -0.947   0.669  1.00  0.00           O
ATOM    388  CB  ALA    25      12.340   0.397  -1.704  1.00  0.00           C
ATOM    389  HA  ALA    25      12.299  -1.735  -1.707  1.00  0.00           H
ATOM    390  HB1 ALA    25      13.368   0.211  -2.016  1.00  0.00           H
ATOM    391  HB2 ALA    25      12.338   1.058  -0.837  1.00  0.00           H
ATOM    392  HB3 ALA    25      11.792   0.867  -2.520  1.00  0.00           H
ATOM    393  H   LYS    26      13.664  -1.441   0.332  1.00  0.00           H
ATOM    394  N   LYS    26      12.794  -1.287   0.771  1.00  0.00           N
ATOM    395  CA  LYS    26      12.723  -1.289   2.183  1.00  0.00           C
ATOM    396  C   LYS    26      13.103  -0.053   2.986  1.00  0.00           C
ATOM    397  O   LYS    26      14.186   0.496   2.796  1.00  0.00           O
ATOM    398  CB  LYS    26      13.579  -2.483   2.615  1.00  0.00           C
ATOM    399  CG  LYS    26      12.968  -3.808   2.156  1.00  0.00           C
ATOM    400  CD  LYS    26      13.842  -4.985   2.588  1.00  0.00           C
ATOM    401  CE  LYS    26      13.225  -6.309   2.139  1.00  0.00           C
ATOM    402  NZ  LYS    26      14.081  -7.443   2.577  1.00  0.00           N
ATOM    403  HA  LYS    26      11.693  -1.530   2.445  1.00  0.00           H
ATOM    404  HB2 LYS    26      13.657  -2.487   3.702  1.00  0.00           H
ATOM    405  HB3 LYS    26      14.576  -2.382   2.186  1.00  0.00           H
ATOM    406  HG2 LYS    26      12.883  -3.805   1.069  1.00  0.00           H
ATOM    407  HG3 LYS    26      11.976  -3.917   2.594  1.00  0.00           H
ATOM    408  HD2 LYS    26      14.830  -4.880   2.140  1.00  0.00           H
ATOM    409  HD3 LYS    26      13.938  -4.983   3.674  1.00  0.00           H
ATOM    410  HE2 LYS    26      13.142  -6.318   1.052  1.00  0.00           H
ATOM    411  HE3 LYS    26      12.233  -6.414   2.579  1.00  0.00           H
ATOM    412  HZ1 LYS    26      13.667  -8.314   2.277  1.00  0.00           H
ATOM    413  HZ2 LYS    26      14.158  -7.437   3.584  1.00  0.00           H
ATOM    414  HZ3 LYS    26      15.000  -7.349   2.168  1.00  0.00           H
ATOM    415  H   CYS    27      11.353  -0.230   3.906  1.00  0.00           H
ATOM    416  N   CYS    27      12.252   0.208   4.011  1.00  0.00           N
ATOM    417  CA  CYS    27      12.403   1.073   5.216  1.00  0.00           C
ATOM    418  C   CYS    27      11.697   0.629   6.580  1.00  0.00           C
ATOM    419  O   CYS    27      10.993   1.432   7.185  1.00  0.00           O
ATOM    420  CB  CYS    27      12.025   2.489   4.876  1.00  0.00           C
ATOM    421  SG  CYS    27      10.288   2.766   4.448  1.00  0.00           S
ATOM    422  N   PRO    28      11.682  -0.651   7.044  1.00  0.00           N
ATOM    423  CA  PRO    28      10.976  -1.064   8.225  1.00  0.00           C
ATOM    424  C   PRO    28      11.597  -0.874   9.681  1.00  0.00           C
ATOM    425  O   PRO    28      11.974  -1.852  10.323  1.00  0.00           O
ATOM    426  CB  PRO    28      10.802  -2.546   7.887  1.00  0.00           C
ATOM    427  CG  PRO    28      12.029  -2.922   7.084  1.00  0.00           C
ATOM    428  CD  PRO    28      12.259  -1.789   6.099  1.00  0.00           C
ATOM    429  HA  PRO    28       9.992  -0.596   8.213  1.00  0.00           H
ATOM    430  HB2 PRO    28      10.746  -3.141   8.799  1.00  0.00           H
ATOM    431  HB3 PRO    28       9.903  -2.691   7.288  1.00  0.00           H
ATOM    432  HG2 PRO    28      12.891  -3.031   7.742  1.00  0.00           H
ATOM    433  HG3 PRO    28      11.851  -3.853   6.546  1.00  0.00           H
ATOM    434  HD2 PRO    28      11.687  -1.905   5.178  1.00  0.00           H
ATOM    435  HD3 PRO    28      13.320  -1.643   5.896  1.00  0.00           H
ATOM    436  H   SER    29      10.761   0.830   9.881  1.00  0.00           H
ATOM    437  N   SER    29      11.633   0.404  10.062  1.00  0.00           N
ATOM    438  CA  SER    29      12.664   1.167  10.644  1.00  0.00           C
ATOM    439  C   SER    29      12.010   1.912  11.681  1.00  0.00           C
ATOM    440  O   SER    29      10.808   2.155  11.600  1.00  0.00           O
ATOM    441  CB  SER    29      13.351   2.126   9.670  1.00  0.00           C
ATOM    442  OG  SER    29      12.423   3.095   9.205  1.00  0.00           O
ATOM    443  HA  SER    29      13.406   0.501  11.085  1.00  0.00           H
ATOM    444  HB2 SER    29      14.173   2.629  10.179  1.00  0.00           H
ATOM    445  HB3 SER    29      13.741   1.563   8.822  1.00  0.00           H
ATOM    446  HG  SER    29      12.886   3.761   8.692  1.00  0.00           H
ATOM    447  H   ALA    30      13.739   2.138  12.981  1.00  0.00           H
ATOM    448  N   ALA    30      12.797   2.353  12.779  1.00  0.00           N
ATOM    449  CA  ALA    30      12.020   3.277  13.722  1.00  0.00           C
ATOM    450  C   ALA    30      12.242   4.640  13.102  1.00  0.00           C
ATOM    451  O   ALA    30      12.816   5.521  13.739  1.00  0.00           O
ATOM    452  CB  ALA    30      12.511   3.267  15.164  1.00  0.00           C
ATOM    453  HA  ALA    30      10.960   3.027  13.692  1.00  0.00           H
ATOM    454  HB1 ALA    30      12.319   2.290  15.607  1.00  0.00           H
ATOM    455  HB2 ALA    30      11.984   4.033  15.732  1.00  0.00           H
ATOM    456  HB3 ALA    30      13.582   3.471  15.185  1.00  0.00           H
ATOM    457  H   ALA    31      11.280   3.973  11.278  1.00  0.00           H
ATOM    458  N   ALA    31      11.710   4.694  11.796  1.00  0.00           N
ATOM    459  CA  ALA    31      11.840   5.950  11.230  1.00  0.00           C
ATOM    460  C   ALA    31      10.507   6.297  10.850  1.00  0.00           C
ATOM    461  O   ALA    31       9.834   5.517  10.181  1.00  0.00           O
ATOM    462  CB  ALA    31      12.760   5.984  10.016  1.00  0.00           C
ATOM    463  HA  ALA    31      12.200   6.653  11.981  1.00  0.00           H
ATOM    464  HB1 ALA    31      13.778   5.748  10.325  1.00  0.00           H
ATOM    465  HB2 ALA    31      12.423   5.250   9.284  1.00  0.00           H
ATOM    466  HB3 ALA    31      12.736   6.978   9.570  1.00  0.00           H
ATOM    467  H   ASN    32      10.843   8.016  11.634  1.00  0.00           H
ATOM    468  N   ASN    32      10.109   7.470  11.263  1.00  0.00           N
ATOM    469  CA  ASN    32       8.769   8.016  11.226  1.00  0.00           C
ATOM    470  C   ASN    32       8.198   8.683   9.934  1.00  0.00           C
ATOM    471  O   ASN    32       7.753   9.828   9.976  1.00  0.00           O
ATOM    472  CB  ASN    32       8.716   9.003  12.396  1.00  0.00           C
ATOM    473  CG  ASN    32       8.725   8.273  13.735  1.00  0.00           C
ATOM    474  ND2 ASN    32       9.132   8.942  14.794  1.00  0.00           N
ATOM    475  OD1 ASN    32       8.365   7.107  13.819  1.00  0.00           O
ATOM    476  HA  ASN    32       8.093   7.199  11.478  1.00  0.00           H
ATOM    477  HB2 ASN    32       7.804   9.595  12.320  1.00  0.00           H
ATOM    478  HB3 ASN    32       9.579   9.667  12.344  1.00  0.00           H
ATOM    479 HD21 ASN    32       9.424   9.904  14.702  1.00  0.00           H
ATOM    480 HD22 ASN    32       9.152   8.493  15.698  1.00  0.00           H
ATOM    481  H   THR    33       7.941   6.899   8.760  1.00  0.00           H
ATOM    482  N   THR    33       8.260   7.832   8.808  1.00  0.00           N
ATOM    483  CA  THR    33       8.882   8.462   7.584  1.00  0.00           C
ATOM    484  C   THR    33       7.946   9.198   6.691  1.00  0.00           C
ATOM    485  O   THR    33       7.325   8.594   5.819  1.00  0.00           O
ATOM    486  CB  THR    33       9.603   7.360   6.785  1.00  0.00           C
ATOM    487  OG1 THR    33       8.674   6.333   6.466  1.00  0.00           O
ATOM    488  CG2 THR    33      10.749   6.750   7.589  1.00  0.00           C
ATOM    489  HA  THR    33       9.637   9.170   7.925  1.00  0.00           H
ATOM    490  HB  THR    33       9.998   7.786   5.863  1.00  0.00           H
ATOM    491 HG21 THR    33      11.686   6.888   7.049  1.00  0.00           H
ATOM    492 HG22 THR    33      10.566   5.685   7.732  1.00  0.00           H
ATOM    493 HG23 THR    33      10.813   7.241   8.560  1.00  0.00           H
ATOM    494  HG1 THR    33       8.120   6.617   5.735  1.00  0.00           H
ATOM    495  H   LYS    34       8.679  11.100   7.074  1.00  0.00           H
ATOM    496  N   LYS    34       7.859  10.570   6.931  1.00  0.00           N
ATOM    497  CA  LYS    34       6.606  11.215   6.966  1.00  0.00           C
ATOM    498  C   LYS    34       6.216  11.236   5.546  1.00  0.00           C
ATOM    499  O   LYS    34       7.003  11.650   4.697  1.00  0.00           O
ATOM    500  CB  LYS    34       6.637  12.641   7.526  1.00  0.00           C
ATOM    501  CG  LYS    34       7.050  12.658   8.998  1.00  0.00           C
ATOM    502  CD  LYS    34       7.086  14.089   9.534  1.00  0.00           C
ATOM    503  CE  LYS    34       7.487  14.104  11.008  1.00  0.00           C
ATOM    504  NZ  LYS    34       7.505  15.502  11.515  1.00  0.00           N
ATOM    505  HA  LYS    34       5.897  10.612   7.534  1.00  0.00           H
ATOM    506  HB2 LYS    34       5.644  13.080   7.432  1.00  0.00           H
ATOM    507  HB3 LYS    34       7.346  13.236   6.949  1.00  0.00           H
ATOM    508  HG2 LYS    34       6.332  12.077   9.577  1.00  0.00           H
ATOM    509  HG3 LYS    34       8.039  12.211   9.099  1.00  0.00           H
ATOM    510  HD2 LYS    34       6.097  14.536   9.428  1.00  0.00           H
ATOM    511  HD3 LYS    34       7.807  14.670   8.959  1.00  0.00           H
ATOM    512  HE2 LYS    34       6.768  13.520  11.584  1.00  0.00           H
ATOM    513  HE3 LYS    34       8.479  13.666  11.118  1.00  0.00           H
ATOM    514  HZ1 LYS    34       7.771  15.504  12.489  1.00  0.00           H
ATOM    515  HZ2 LYS    34       6.585  15.908  11.416  1.00  0.00           H
ATOM    516  HZ3 LYS    34       8.171  16.044  10.983  1.00  0.00           H
ATOM    517  H   CYS    35       4.411  10.819   6.238  1.00  0.00           H
ATOM    518  N   CYS    35       4.948  10.835   5.399  1.00  0.00           N
ATOM    519  CA  CYS    35       4.365  10.002   4.349  1.00  0.00           C
ATOM    520  C   CYS    35       4.312  10.647   3.000  1.00  0.00           C
ATOM    521  O   CYS    35       4.630   9.937   2.050  1.00  0.00           O
ATOM    522  CB  CYS    35       2.928   9.610   4.717  1.00  0.00           C
ATOM    523  SG  CYS    35       2.120   8.431   3.606  1.00  0.00           S
ATOM    524  H   GLU    36       3.789  12.547   3.543  1.00  0.00           H
ATOM    525  N   GLU    36       4.405  11.976   3.024  1.00  0.00           N
ATOM    526  CA  GLU    36       5.310  12.577   2.122  1.00  0.00           C
ATOM    527  C   GLU    36       6.621  13.146   2.589  1.00  0.00           C
ATOM    528  O   GLU    36       6.725  14.349   2.817  1.00  0.00           O
ATOM    529  CB  GLU    36       4.488  13.660   1.416  1.00  0.00           C
ATOM    530  CG  GLU    36       3.405  13.049   0.526  1.00  0.00           C
ATOM    531  CD  GLU    36       2.539  14.136  -0.104  1.00  0.00           C
ATOM    532  OE1 GLU    36       1.626  13.787  -0.857  1.00  0.00           O
ATOM    533  OE2 GLU    36       2.798  15.313   0.174  1.00  0.00           O
ATOM    534  HA  GLU    36       5.547  11.825   1.370  1.00  0.00           H
ATOM    535  HB2 GLU    36       4.014  14.292   2.168  1.00  0.00           H
ATOM    536  HB3 GLU    36       5.152  14.270   0.803  1.00  0.00           H
ATOM    537  HG2 GLU    36       3.879  12.468  -0.265  1.00  0.00           H
ATOM    538  HG3 GLU    36       2.776  12.392   1.126  1.00  0.00           H
ATOM    539  H   LYS    37       7.224  11.320   2.924  1.00  0.00           H
ATOM    540  N   LYS    37       7.602  12.205   2.705  1.00  0.00           N
ATOM    541  CA  LYS    37       8.987  12.339   2.556  1.00  0.00           C
ATOM    542  C   LYS    37       9.663  10.877   2.347  1.00  0.00           C
ATOM    543  O   LYS    37       8.989   9.860   2.492  1.00  0.00           O
ATOM    544  CB  LYS    37       9.603  13.038   3.772  1.00  0.00           C
ATOM    545  CG  LYS    37      11.093  13.314   3.566  1.00  0.00           C
ATOM    546  CD  LYS    37      11.685  14.021   4.786  1.00  0.00           C
ATOM    547  CE  LYS    37      13.177  14.285   4.584  1.00  0.00           C
ATOM    548  NZ  LYS    37      13.738  14.962   5.783  1.00  0.00           N
ATOM    549  HA  LYS    37       9.185  12.943   1.671  1.00  0.00           H
ATOM    550  HB2 LYS    37       9.479  12.400   4.647  1.00  0.00           H
ATOM    551  HB3 LYS    37       9.085  13.982   3.942  1.00  0.00           H
ATOM    552  HG2 LYS    37      11.614  12.369   3.412  1.00  0.00           H
ATOM    553  HG3 LYS    37      11.224  13.944   2.686  1.00  0.00           H
ATOM    554  HD2 LYS    37      11.170  14.970   4.934  1.00  0.00           H
ATOM    555  HD3 LYS    37      11.546  13.395   5.667  1.00  0.00           H
ATOM    556  HE2 LYS    37      13.316  14.923   3.711  1.00  0.00           H
ATOM    557  HE3 LYS    37      13.694  13.338   4.427  1.00  0.00           H
ATOM    558  HZ1 LYS    37      14.723  15.133   5.643  1.00  0.00           H
ATOM    559  HZ2 LYS    37      13.261  15.840   5.927  1.00  0.00           H
ATOM    560  HZ3 LYS    37      13.610  14.372   6.593  1.00  0.00           H
ATOM    561  H   ASP    38      11.730  10.969   2.657  1.00  0.00           H
ATOM    562  N   ASP    38      11.025  10.741   2.005  1.00  0.00           N
ATOM    563  CA  ASP    38      11.407  10.258   0.682  1.00  0.00           C
ATOM    564  C   ASP    38      10.825   8.882   0.638  1.00  0.00           C
ATOM    565  O   ASP    38       9.966   8.602  -0.196  1.00  0.00           O
ATOM    566  CB  ASP    38      12.919  10.197   0.443  1.00  0.00           C
ATOM    567  CG  ASP    38      13.533  11.593   0.403  1.00  0.00           C
ATOM    568  OD1 ASP    38      14.764  11.687   0.397  1.00  0.00           O
ATOM    569  OD2 ASP    38      12.371  12.571   0.381  1.00  0.00           O
ATOM    570  HA  ASP    38      10.940  10.878  -0.083  1.00  0.00           H
ATOM    571  HB2 ASP    38      13.383   9.629   1.249  1.00  0.00           H
ATOM    572  HB3 ASP    38      13.111   9.695  -0.505  1.00  0.00           H
ATOM    573  H   GLY    39      12.261   8.355   1.953  1.00  0.00           H
ATOM    574  N   GLY    39      11.377   8.066   1.623  1.00  0.00           N
ATOM    575  CA  GLY    39      10.789   6.911   2.161  1.00  0.00           C
ATOM    576  C   GLY    39       9.554   7.382   2.843  1.00  0.00           C
ATOM    577  O   GLY    39       9.626   8.215   3.743  1.00  0.00           O
ATOM    578  HA2 GLY    39      10.542   6.204   1.369  1.00  0.00           H
ATOM    579  HA3 GLY    39      11.463   6.447   2.882  1.00  0.00           H
ATOM    580  H   ASN    40       8.478   6.605   1.458  1.00  0.00           H
ATOM    581  N   ASN    40       8.490   6.848   2.415  1.00  0.00           N
ATOM    582  CA  ASN    40       7.332   6.582   3.221  1.00  0.00           C
ATOM    583  C   ASN    40       7.400   5.201   3.583  1.00  0.00           C
ATOM    584  O   ASN    40       7.635   4.351   2.728  1.00  0.00           O
ATOM    585  CB  ASN    40       6.016   6.872   2.493  1.00  0.00           C
ATOM    586  CG  ASN    40       4.816   6.450   3.333  1.00  0.00           C
ATOM    587  ND2 ASN    40       3.636   6.929   2.999  1.00  0.00           N
ATOM    588  OD1 ASN    40       4.947   5.692   4.284  1.00  0.00           O
ATOM    589  HA  ASN    40       7.380   7.190   4.125  1.00  0.00           H
ATOM    590  HB2 ASN    40       5.950   7.941   2.291  1.00  0.00           H
ATOM    591  HB3 ASN    40       6.002   6.327   1.549  1.00  0.00           H
ATOM    592 HD21 ASN    40       3.549   7.554   2.210  1.00  0.00           H
ATOM    593 HD22 ASN    40       2.817   6.672   3.532  1.00  0.00           H
ATOM    594  H   LYS    41       6.870   5.315   5.626  1.00  0.00           H
ATOM    595  N   LYS    41       7.203   4.762   4.879  1.00  0.00           N
ATOM    596  CA  LYS    41       7.537   3.297   5.130  1.00  0.00           C
ATOM    597  C   LYS    41       6.279   2.768   5.540  1.00  0.00           C
ATOM    598  O   LYS    41       5.637   3.324   6.428  1.00  0.00           O
ATOM    599  CB  LYS    41       8.591   3.053   6.215  1.00  0.00           C
ATOM    600  CG  LYS    41       8.090   3.486   7.593  1.00  0.00           C
ATOM    601  CD  LYS    41       6.965   2.568   8.072  1.00  0.00           C
ATOM    602  CE  LYS    41       7.502   1.170   8.375  1.00  0.00           C
ATOM    603  NZ  LYS    41       6.398   0.294   8.851  1.00  0.00           N
ATOM    604  HA  LYS    41       7.850   2.825   4.199  1.00  0.00           H
ATOM    605  HB2 LYS    41       8.830   1.990   6.243  1.00  0.00           H
ATOM    606  HB3 LYS    41       9.492   3.615   5.970  1.00  0.00           H
ATOM    607  HG2 LYS    41       7.716   4.508   7.533  1.00  0.00           H
ATOM    608  HG3 LYS    41       8.915   3.446   8.305  1.00  0.00           H
ATOM    609  HD2 LYS    41       6.523   2.985   8.977  1.00  0.00           H
ATOM    610  HD3 LYS    41       6.201   2.500   7.297  1.00  0.00           H
ATOM    611  HE2 LYS    41       7.935   0.745   7.469  1.00  0.00           H
ATOM    612  HE3 LYS    41       8.269   1.236   9.146  1.00  0.00           H
ATOM    613  HZ1 LYS    41       6.760  -0.628   9.049  1.00  0.00           H
ATOM    614  HZ2 LYS    41       5.996   0.685   9.691  1.00  0.00           H
ATOM    615  HZ3 LYS    41       5.687   0.230   8.136  1.00  0.00           H
ATOM    616  H   CYS    42       6.646   1.269   4.263  1.00  0.00           H
ATOM    617  N   CYS    42       6.017   1.585   4.996  1.00  0.00           N
ATOM    618  CA  CYS    42       4.766   0.876   5.115  1.00  0.00           C
ATOM    619  C   CYS    42       5.009  -0.587   5.531  1.00  0.00           C
ATOM    620  O   CYS    42       6.140  -1.083   5.598  1.00  0.00           O
ATOM    621  CB  CYS    42       4.072   0.926   3.785  1.00  0.00           C
ATOM    622  SG  CYS    42       3.620   2.568   3.174  1.00  0.00           S
ATOM    623  H   THR    43       3.248  -0.635   6.382  1.00  0.00           H
ATOM    624  N   THR    43       3.969  -1.223   6.052  1.00  0.00           N
ATOM    625  CA  THR    43       3.946  -2.577   6.381  1.00  0.00           C
ATOM    626  C   THR    43       2.614  -3.202   5.988  1.00  0.00           C
ATOM    627  O   THR    43       1.560  -2.702   6.374  1.00  0.00           O
ATOM    628  CB  THR    43       4.191  -2.785   7.888  1.00  0.00           C
ATOM    629  OG1 THR    43       4.333  -4.174   8.150  1.00  0.00           O
ATOM    630  CG2 THR    43       3.028  -2.246   8.719  1.00  0.00           C
ATOM    631  HA  THR    43       4.740  -3.080   5.829  1.00  0.00           H
ATOM    632  HB  THR    43       5.107  -2.270   8.177  1.00  0.00           H
ATOM    633  HG1 THR    43       4.150  -4.671   7.349  1.00  0.00           H
ATOM    634 HG21 THR    43       3.382  -1.991   9.718  1.00  0.00           H
ATOM    635 HG22 THR    43       2.251  -3.007   8.792  1.00  0.00           H
ATOM    636 HG23 THR    43       2.621  -1.356   8.240  1.00  0.00           H
ATOM    637  H   TYR    44       3.479  -4.587   4.915  1.00  0.00           H
ATOM    638  N   TYR    44       2.583  -4.310   5.221  1.00  0.00           N
ATOM    639  CA  TYR    44       1.473  -5.060   4.842  1.00  0.00           C
ATOM    640  C   TYR    44       1.406  -6.234   5.791  1.00  0.00           C
ATOM    641  O   TYR    44       2.352  -7.014   5.874  1.00  0.00           O
ATOM    642  CB  TYR    44       1.562  -5.561   3.396  1.00  0.00           C
ATOM    643  CG  TYR    44       0.313  -6.303   2.969  1.00  0.00           C
ATOM    644  CD1 TYR    44      -0.636  -5.681   2.155  1.00  0.00           C
ATOM    645  CD2 TYR    44       0.098  -7.617   3.385  1.00  0.00           C
ATOM    646  CE1 TYR    44      -1.787  -6.366   1.762  1.00  0.00           C
ATOM    647  CE2 TYR    44      -1.053  -8.304   2.993  1.00  0.00           C
ATOM    648  CZ  TYR    44      -1.992  -7.676   2.182  1.00  0.00           C
ATOM    649  OH  TYR    44      -3.124  -8.350   1.796  1.00  0.00           O
ATOM    650  HA  TYR    44       0.574  -4.454   4.957  1.00  0.00           H
ATOM    651  HB2 TYR    44       2.416  -6.233   3.310  1.00  0.00           H
ATOM    652  HB3 TYR    44       1.712  -4.709   2.734  1.00  0.00           H
ATOM    653  HD1 TYR    44      -0.478  -4.664   1.828  1.00  0.00           H
ATOM    654  HD2 TYR    44       0.827  -8.106   4.014  1.00  0.00           H
ATOM    655  HE1 TYR    44      -2.517  -5.879   1.133  1.00  0.00           H
ATOM    656  HE2 TYR    44      -1.214  -9.321   3.319  1.00  0.00           H
ATOM    657  HH  TYR    44      -2.878  -9.193   1.409  1.00  0.00           H
ATOM    658  H   ASP    45      -0.375  -5.828   6.529  1.00  0.00           H
ATOM    659  N   ASP    45       0.375  -6.470   6.535  1.00  0.00           N
ATOM    660  CA  ASP    45       0.288  -7.666   7.382  1.00  0.00           C
ATOM    661  C   ASP    45      -0.805  -8.604   6.880  1.00  0.00           C
ATOM    662  O   ASP    45      -1.984  -8.264   6.940  1.00  0.00           O
ATOM    663  CB  ASP    45       0.018  -7.277   8.838  1.00  0.00           C
ATOM    664  CG  ASP    45       0.059  -8.495   9.757  1.00  0.00           C
ATOM    665  OD1 ASP    45       0.534  -8.355  10.888  1.00  0.00           O
ATOM    666  OD2 ASP    45      -0.544  -9.645   8.969  1.00  0.00           O
ATOM    667  HA  ASP    45       1.242  -8.192   7.336  1.00  0.00           H
ATOM    668  HB2 ASP    45      -0.967  -6.816   8.905  1.00  0.00           H
ATOM    669  HB3 ASP    45       0.772  -6.559   9.162  1.00  0.00           H
ATOM    670  H   SER    46       0.520 -10.050   6.528  1.00  0.00           H
ATOM    671  N   SER    46      -0.428  -9.822   6.374  1.00  0.00           N
ATOM    672  CA  SER    46      -1.257 -10.740   5.682  1.00  0.00           C
ATOM    673  C   SER    46      -2.394 -11.344   6.579  1.00  0.00           C
ATOM    674  O   SER    46      -3.533 -11.463   6.133  1.00  0.00           O
ATOM    675  CB  SER    46      -0.394 -11.866   5.109  1.00  0.00           C
ATOM    676  OG  SER    46       0.546 -11.337   4.185  1.00  0.00           O
ATOM    677  HA  SER    46      -1.725 -10.214   4.850  1.00  0.00           H
ATOM    678  HB2 SER    46       0.138 -12.361   5.921  1.00  0.00           H
ATOM    679  HB3 SER    46      -1.033 -12.589   4.601  1.00  0.00           H
ATOM    680  HG  SER    46       1.083 -12.050   3.831  1.00  0.00           H
ATOM    681  H   TYR    47      -1.039 -11.498   8.202  1.00  0.00           H
ATOM    682  N   TYR    47      -1.950 -11.695   7.875  1.00  0.00           N
ATOM    683  CA  TYR    47      -2.915 -12.391   8.779  1.00  0.00           C
ATOM    684  C   TYR    47      -4.158 -11.501   9.141  1.00  0.00           C
ATOM    685  O   TYR    47      -5.280 -12.002   9.195  1.00  0.00           O
ATOM    686  CB  TYR    47      -2.192 -12.824  10.059  1.00  0.00           C
ATOM    687  CG  TYR    47      -0.965 -13.663   9.768  1.00  0.00           C
ATOM    688  CD1 TYR    47       0.247 -13.055   9.437  1.00  0.00           C
ATOM    689  CD2 TYR    47      -1.034 -15.055   9.830  1.00  0.00           C
ATOM    690  CE1 TYR    47       1.377 -13.829   9.169  1.00  0.00           C
ATOM    691  CE2 TYR    47       0.095 -15.833   9.562  1.00  0.00           C
ATOM    692  CZ  TYR    47       1.297 -15.216   9.233  1.00  0.00           C
ATOM    693  OH  TYR    47       2.408 -15.980   8.970  1.00  0.00           O
ATOM    694  HA  TYR    47      -3.273 -13.286   8.271  1.00  0.00           H
ATOM    695  HB2 TYR    47      -2.880 -13.409  10.670  1.00  0.00           H
ATOM    696  HB3 TYR    47      -1.891 -11.936  10.615  1.00  0.00           H
ATOM    697  HD1 TYR    47       0.311 -11.978   9.388  1.00  0.00           H
ATOM    698  HD2 TYR    47      -1.967 -15.535  10.087  1.00  0.00           H
ATOM    699  HE1 TYR    47       2.311 -13.352   8.913  1.00  0.00           H
ATOM    700  HE2 TYR    47       0.034 -16.910   9.610  1.00  0.00           H
ATOM    701  HH  TYR    47       2.621 -16.511   9.741  1.00  0.00           H
ATOM    702  H   ASN    48      -2.868  -9.911   9.309  1.00  0.00           H
ATOM    703  N   ASN    48      -3.826 -10.142   9.370  1.00  0.00           N
ATOM    704  CA  ASN    48      -4.756  -9.136   9.666  1.00  0.00           C
ATOM    705  C   ASN    48      -5.408  -8.445   8.423  1.00  0.00           C
ATOM    706  O   ASN    48      -6.411  -7.749   8.561  1.00  0.00           O
ATOM    707  CB  ASN    48      -4.070  -8.092  10.551  1.00  0.00           C
ATOM    708  CG  ASN    48      -3.780  -8.649  11.940  1.00  0.00           C
ATOM    709  ND2 ASN    48      -2.544  -8.567  12.387  1.00  0.00           N
ATOM    710  OD1 ASN    48      -4.667  -9.154  12.614  1.00  0.00           O
ATOM    711  HA  ASN    48      -5.557  -9.589  10.250  1.00  0.00           H
ATOM    712  HB2 ASN    48      -4.722  -7.223  10.646  1.00  0.00           H
ATOM    713  HB3 ASN    48      -3.133  -7.787  10.085  1.00  0.00           H
ATOM    714 HD21 ASN    48      -1.827  -8.146  11.814  1.00  0.00           H
ATOM    715 HD22 ASN    48      -2.313  -8.925  13.303  1.00  0.00           H
ATOM    716  H   ARG    49      -4.044  -9.434   7.210  1.00  0.00           H
ATOM    717  N   ARG    49      -4.730  -8.724   7.209  1.00  0.00           N
ATOM    718  CA  ARG    49      -5.007  -8.019   5.993  1.00  0.00           C
ATOM    719  C   ARG    49      -5.045  -6.569   6.004  1.00  0.00           C
ATOM    720  O   ARG    49      -5.956  -5.972   5.434  1.00  0.00           O
ATOM    721  CB  ARG    49      -6.341  -8.575   5.487  1.00  0.00           C
ATOM    722  CG  ARG    49      -6.208 -10.026   5.026  1.00  0.00           C
ATOM    723  CD  ARG    49      -5.319 -10.121   3.787  1.00  0.00           C
ATOM    724  NE  ARG    49      -5.195 -11.533   3.367  1.00  0.00           N
ATOM    725  CZ  ARG    49      -4.080 -12.022   2.855  1.00  0.00           C
ATOM    726  NH1 ARG    49      -4.012 -13.288   2.493  1.00  0.00           N
ATOM    727  NH2 ARG    49      -3.031 -11.241   2.706  1.00  0.00           N
ATOM    728  HA  ARG    49      -4.244  -8.313   5.272  1.00  0.00           H
ATOM    729  HB2 ARG    49      -7.073  -8.526   6.293  1.00  0.00           H
ATOM    730  HB3 ARG    49      -6.688  -7.966   4.652  1.00  0.00           H
ATOM    731  HG2 ARG    49      -7.197 -10.417   4.787  1.00  0.00           H
ATOM    732  HG3 ARG    49      -5.771 -10.620   5.829  1.00  0.00           H
ATOM    733  HD2 ARG    49      -4.331  -9.725   4.020  1.00  0.00           H
ATOM    734  HD3 ARG    49      -5.761  -9.540   2.978  1.00  0.00           H
ATOM    735  HE  ARG    49      -5.991 -12.145   3.475  1.00  0.00           H
ATOM    736 HH11 ARG    49      -4.815 -13.890   2.606  1.00  0.00           H
ATOM    737 HH12 ARG    49      -3.157 -13.656   2.102  1.00  0.00           H
ATOM    738 HH21 ARG    49      -3.080 -10.271   2.983  1.00  0.00           H
ATOM    739 HH22 ARG    49      -2.177 -11.612   2.315  1.00  0.00           H
ATOM    740  H   LYS    50      -3.335  -6.733   6.922  1.00  0.00           H
ATOM    741  N   LYS    50      -4.008  -6.056   6.673  1.00  0.00           N
ATOM    742  CA  LYS    50      -3.796  -4.708   7.035  1.00  0.00           C
ATOM    743  C   LYS    50      -2.802  -4.024   6.132  1.00  0.00           C
ATOM    744  O   LYS    50      -1.685  -4.509   5.967  1.00  0.00           O
ATOM    745  CB  LYS    50      -3.324  -4.634   8.491  1.00  0.00           C
ATOM    746  CG  LYS    50      -3.187  -3.187   8.964  1.00  0.00           C
ATOM    747  CD  LYS    50      -2.736  -3.136  10.425  1.00  0.00           C
ATOM    748  CE  LYS    50      -2.587  -1.689  10.893  1.00  0.00           C
ATOM    749  NZ  LYS    50      -2.137  -1.658  12.310  1.00  0.00           N
ATOM    750  HA  LYS    50      -4.747  -4.180   6.957  1.00  0.00           H
ATOM    751  HB2 LYS    50      -4.048  -5.146   9.124  1.00  0.00           H
ATOM    752  HB3 LYS    50      -2.358  -5.131   8.579  1.00  0.00           H
ATOM    753  HG2 LYS    50      -4.151  -2.687   8.870  1.00  0.00           H
ATOM    754  HG3 LYS    50      -2.453  -2.673   8.343  1.00  0.00           H
ATOM    755  HD2 LYS    50      -3.477  -3.638  11.046  1.00  0.00           H
ATOM    756  HD3 LYS    50      -1.778  -3.647  10.524  1.00  0.00           H
ATOM    757  HE2 LYS    50      -1.851  -1.182  10.269  1.00  0.00           H
ATOM    758  HE3 LYS    50      -3.547  -1.180  10.807  1.00  0.00           H
ATOM    759  HZ1 LYS    50      -2.041  -0.699  12.612  1.00  0.00           H
ATOM    760  HZ2 LYS    50      -2.818  -2.127  12.890  1.00  0.00           H
ATOM    761  HZ3 LYS    50      -1.246  -2.127  12.391  1.00  0.00           H
ATOM    762  H   VAL    51      -4.054  -2.523   5.300  1.00  0.00           H
ATOM    763  N   VAL    51      -3.145  -2.852   5.498  1.00  0.00           N
ATOM    764  CA  VAL    51      -1.954  -2.022   5.088  1.00  0.00           C
ATOM    765  C   VAL    51      -1.757  -0.864   5.970  1.00  0.00           C
ATOM    766  O   VAL    51      -2.686  -0.089   6.185  1.00  0.00           O
ATOM    767  CB  VAL    51      -2.110  -1.552   3.624  1.00  0.00           C
ATOM    768  CG1 VAL    51      -0.950  -0.639   3.228  1.00  0.00           C
ATOM    769  CG2 VAL    51      -2.125  -2.753   2.679  1.00  0.00           C
ATOM    770  HA  VAL    51      -1.065  -2.650   5.150  1.00  0.00           H
ATOM    771  HB  VAL    51      -3.047  -1.005   3.522  1.00  0.00           H
ATOM    772 HG11 VAL    51      -0.924   0.225   3.892  1.00  0.00           H
ATOM    773 HG12 VAL    51      -0.012  -1.188   3.309  1.00  0.00           H
ATOM    774 HG13 VAL    51      -1.087  -0.303   2.200  1.00  0.00           H
ATOM    775 HG21 VAL    51      -2.947  -3.416   2.947  1.00  0.00           H
ATOM    776 HG22 VAL    51      -1.181  -3.292   2.762  1.00  0.00           H
ATOM    777 HG23 VAL    51      -2.256  -2.407   1.654  1.00  0.00           H
ATOM    778  H   LYS    52       0.065  -1.401   6.250  1.00  0.00           H
ATOM    779  N   LYS    52      -0.604  -0.712   6.478  1.00  0.00           N
ATOM    780  CA  LYS    52      -0.201   0.448   7.397  1.00  0.00           C
ATOM    781  C   LYS    52       0.846   1.256   6.847  1.00  0.00           C
ATOM    782  O   LYS    52       1.859   0.728   6.394  1.00  0.00           O
ATOM    783  CB  LYS    52       0.221  -0.108   8.760  1.00  0.00           C
ATOM    784  CG  LYS    52       0.670   1.005   9.707  1.00  0.00           C
ATOM    785  CD  LYS    52       1.145   0.424  11.039  1.00  0.00           C
ATOM    786  CE  LYS    52       1.605   1.536  11.980  1.00  0.00           C
ATOM    787  NZ  LYS    52       2.074   0.952  13.265  1.00  0.00           N
ATOM    788  HA  LYS    52      -1.075   1.082   7.546  1.00  0.00           H
ATOM    789  HB2 LYS    52      -0.625  -0.632   9.206  1.00  0.00           H
ATOM    790  HB3 LYS    52       1.042  -0.811   8.620  1.00  0.00           H
ATOM    791  HG2 LYS    52      -0.167   1.679   9.889  1.00  0.00           H
ATOM    792  HG3 LYS    52       1.486   1.562   9.246  1.00  0.00           H
ATOM    793  HD2 LYS    52       0.324  -0.121  11.504  1.00  0.00           H
ATOM    794  HD3 LYS    52       1.974  -0.260  10.858  1.00  0.00           H
ATOM    795  HE2 LYS    52       0.773   2.213  12.173  1.00  0.00           H
ATOM    796  HE3 LYS    52       2.421   2.089  11.515  1.00  0.00           H
ATOM    797  HZ1 LYS    52       1.392   0.288  13.603  1.00  0.00           H
ATOM    798  HZ2 LYS    52       2.192   1.688  13.946  1.00  0.00           H
ATOM    799  HZ3 LYS    52       2.957   0.483  13.119  1.00  0.00           H
ATOM    800  H   CYS    53      -0.142   2.986   7.220  1.00  0.00           H
ATOM    801  N   CYS    53       0.717   2.585   6.877  1.00  0.00           N
ATOM    802  CA  CYS    53       1.638   3.516   6.200  1.00  0.00           C
ATOM    803  C   CYS    53       2.128   4.587   7.183  1.00  0.00           C
ATOM    804  O   CYS    53       1.318   5.406   7.615  1.00  0.00           O
ATOM    805  CB  CYS    53       0.927   4.171   5.033  1.00  0.00           C
ATOM    806  SG  CYS    53       0.446   3.086   3.666  1.00  0.00           S
ATOM    807  H   ASP    54       4.061   4.001   7.096  1.00  0.00           H
ATOM    808  N   ASP    54       3.409   4.562   7.579  1.00  0.00           N
ATOM    809  CA  ASP    54       3.899   5.577   8.540  1.00  0.00           C
ATOM    810  C   ASP    54       4.447   6.785   8.022  1.00  0.00           C
ATOM    811  O   ASP    54       5.429   6.750   7.284  1.00  0.00           O
ATOM    812  CB  ASP    54       4.927   4.871   9.428  1.00  0.00           C
ATOM    813  CG  ASP    54       4.290   3.736  10.224  1.00  0.00           C
ATOM    814  OD1 ASP    54       5.028   2.852  10.671  1.00  0.00           O
ATOM    815  OD2 ASP    54       2.798   4.021  10.255  1.00  0.00           O
ATOM    816  HA  ASP    54       3.058   5.851   9.176  1.00  0.00           H
ATOM    817  HB2 ASP    54       5.718   4.462   8.799  1.00  0.00           H
ATOM    818  HB3 ASP    54       5.359   5.594  10.120  1.00  0.00           H
ATOM    819  H   PHE    55       2.767   7.771   8.292  1.00  0.00           H
ATOM    820  N   PHE    55       3.727   7.902   8.479  1.00  0.00           N
ATOM    821  CA  PHE    55       4.149   9.084   9.118  1.00  0.00           C
ATOM    822  C   PHE    55       3.709   8.818  10.548  1.00  0.00           C
ATOM    823  O   PHE    55       2.514   8.733  10.819  1.00  0.00           O
ATOM    824  CB  PHE    55       3.503  10.374   8.603  1.00  0.00           C
ATOM    825  CG  PHE    55       2.003  10.375   8.796  1.00  0.00           C
ATOM    826  CD1 PHE    55       1.445  10.887   9.965  1.00  0.00           C
ATOM    827  CD2 PHE    55       1.169   9.862   7.806  1.00  0.00           C
ATOM    828  CE1 PHE    55       0.062  10.887  10.142  1.00  0.00           C
ATOM    829  CE2 PHE    55      -0.214   9.862   7.982  1.00  0.00           C
ATOM    830  CZ  PHE    55      -0.766  10.374   9.150  1.00  0.00           C
ATOM    831  HA  PHE    55       5.235   9.166   9.071  1.00  0.00           H
ATOM    832  HB2 PHE    55       3.927  11.220   9.144  1.00  0.00           H
ATOM    833  HB3 PHE    55       3.725  10.483   7.541  1.00  0.00           H
ATOM    834  HD1 PHE    55       2.086  11.286  10.737  1.00  0.00           H
ATOM    835  HD2 PHE    55       1.595   9.462   6.898  1.00  0.00           H
ATOM    836  HE1 PHE    55      -0.366  11.286  11.050  1.00  0.00           H
ATOM    837  HE2 PHE    55      -0.856   9.464   7.210  1.00  0.00           H
ATOM    838  HZ  PHE    55      -1.837  10.373   9.287  1.00  0.00           H
ATOM    839  H   ARG    56       5.602   8.773  11.116  1.00  0.00           H
ATOM    840  N   ARG    56       4.649   8.710  11.363  1.00  0.00           N
ATOM    841  CA  ARG    56       4.290   8.481  12.750  1.00  0.00           C
ATOM    842  C   ARG    56       5.035   9.482  13.437  1.00  0.00           C
ATOM    843  O   ARG    56       5.991  10.023  12.887  1.00  0.00           O
ATOM    844  CB  ARG    56       4.659   7.094  13.283  1.00  0.00           C
ATOM    845  CG  ARG    56       3.798   6.000  12.652  1.00  0.00           C
ATOM    846  CD  ARG    56       3.941   4.688  13.421  1.00  0.00           C
ATOM    847  NE  ARG    56       5.330   4.193  13.312  1.00  0.00           N
ATOM    848  CZ  ARG    56       5.663   2.952  13.619  1.00  0.00           C
ATOM    849  NH1 ARG    56       6.913   2.551  13.507  1.00  0.00           N
ATOM    850  NH2 ARG    56       4.741   2.112  14.038  1.00  0.00           N
ATOM    851  HA  ARG    56       3.223   8.657  12.888  1.00  0.00           H
ATOM    852  HB2 ARG    56       4.513   7.080  14.363  1.00  0.00           H
ATOM    853  HB3 ARG    56       5.708   6.894  13.062  1.00  0.00           H
ATOM    854  HG2 ARG    56       2.754   6.312  12.669  1.00  0.00           H
ATOM    855  HG3 ARG    56       4.111   5.847  11.619  1.00  0.00           H
ATOM    856  HD2 ARG    56       3.259   3.947  13.003  1.00  0.00           H
ATOM    857  HD3 ARG    56       3.697   4.854  14.470  1.00  0.00           H
ATOM    858  HE  ARG    56       6.049   4.826  12.992  1.00  0.00           H
ATOM    859 HH11 ARG    56       7.623   3.194  13.185  1.00  0.00           H
ATOM    860 HH12 ARG    56       7.162   1.601  13.743  1.00  0.00           H
ATOM    861 HH21 ARG    56       3.782   2.417  14.124  1.00  0.00           H
ATOM    862 HH22 ARG    56       4.992   1.162  14.273  1.00  0.00           H
ATOM    863  H   HIS    57       3.742   9.770  14.919  1.00  0.00           H
ATOM    864  N   HIS    57       4.696   9.818  14.668  1.00  0.00           N
ATOM    865  CA  HIS    57       5.695  10.259  15.682  1.00  0.00           C
ATOM    866  C   HIS    57       4.751  10.532  16.916  1.00  0.00           C
ATOM    867  O   HIS    57       3.526  10.346  16.802  1.00  0.00           O
ATOM    868  CB  HIS    57       6.483  11.525  15.333  1.00  0.00           C
ATOM    869  CG  HIS    57       7.514  11.885  16.363  1.00  0.00           C
ATOM    870  ND1 HIS    57       8.728  11.243  16.472  1.00  0.00           N
ATOM    871  CD2 HIS    57       7.499  12.833  17.336  1.00  0.00           C
ATOM    872  CE1 HIS    57       9.414  11.784  17.471  1.00  0.00           C
ATOM    873  NE2 HIS    57       8.688  12.754  18.012  1.00  0.00           N
ATOM    874  HA  HIS    57       6.381   9.443  15.910  1.00  0.00           H
ATOM    875  HB2 HIS    57       6.987  11.367  14.380  1.00  0.00           H
ATOM    876  HB3 HIS    57       5.785  12.356  15.228  1.00  0.00           H
ATOM    877  HD2 HIS    57       6.695  13.524  17.540  1.00  0.00           H
ATOM    878  HE1 HIS    57      10.401  11.484  17.791  1.00  0.00           H
ATOM    879  HE2 HIS    57       8.965  13.335  18.790  1.00  0.00           H
END
